# Supplementary material for: Gain control with A-type potassium current: IA as a switch between divisive and subtractive inhibition
Source: PLoS Comput Biol. 2018 Jul 9;14(7):e1006292. doi: 10.1371/journal.pcbi.1006292 (PMC6053252; doi:10.1371/journal.pcbi.1006292)
Supplement: S1 Dataset — Excel data set containing data used to produce figures. (XLSX) [file pcbi.1006292.s005.xlsx]

## Sheet: Figure 1
Panel A				Panel B
input rate	output rate - without inhibition	output rate - with inhibition		input rate	output rate - without inhibition	output rate - with inhibition
0	0	NaN		0	0	0
0.006	0.0774597	NaN		0.006	0.0774597	0.0464758
0.012	0.109545	NaN		0.012	0.109545	0.0657267
0.018	0.134164	NaN		0.018	0.134164	0.0804984
0.024	0.154919	NaN		0.024	0.154919	0.0929516
0.03	0.173205	NaN		0.03	0.173205	0.103923
0.036	0.189737	NaN		0.036	0.189737	0.113842
0.042	0.204939	NaN		0.042	0.204939	0.122963
0.048	0.219089	NaN		0.048	0.219089	0.131453
0.054	0.232379	NaN		0.054	0.232379	0.139427
0.06	0.244949	NaN		0.06	0.244949	0.146969
0.066	0.256905	NaN		0.066	0.256905	0.154143
0.072	0.268328	NaN		0.072	0.268328	0.160997
0.078	0.279285	NaN		0.078	0.279285	0.167571
0.084	0.289828	NaN		0.084	0.289828	0.173897
0.09	0.3	NaN		0.09	0.3	0.18
0.096	0.309839	NaN		0.096	0.309839	0.185903
0.102	0.319374	NaN		0.102	0.319374	0.191625
0.108	0.328634	NaN		0.108	0.328634	0.19718
0.114	0.337639	NaN		0.114	0.337639	0.202583
0.12	0.34641	NaN		0.12	0.34641	0.207846
0.126	0.354965	NaN		0.126	0.354965	0.212979
0.132	0.363318	NaN		0.132	0.363318	0.217991
0.138	0.371484	NaN		0.138	0.371484	0.22289
0.144	0.379473	NaN		0.144	0.379473	0.227684
0.15	0.387298	NaN		0.15	0.387298	0.232379
0.156	0.394968	NaN		0.156	0.394968	0.236981
0.162	0.402492	NaN		0.162	0.402492	0.241495
0.168	0.409878	NaN		0.168	0.409878	0.245927
0.174	0.417133	NaN		0.174	0.417133	0.25028
0.18	0.424264	NaN		0.18	0.424264	0.254558
0.186	0.431277	NaN		0.186	0.431277	0.258766
0.192	0.438178	NaN		0.192	0.438178	0.262907
0.198	0.444972	NaN		0.198	0.444972	0.266983
0.204	0.451664	NaN		0.204	0.451664	0.270998
0.21	0.458258	NaN		0.21	0.458258	0.274955
0.216	0.464758	NaN		0.216	0.464758	0.278855
0.222	0.471169	NaN		0.222	0.471169	0.282701
0.228	0.477493	NaN		0.228	0.477493	0.286496
0.234	0.483735	NaN		0.234	0.483735	0.290241
0.24	0.489898	NaN		0.24	0.489898	0.293939
0.246	0.495984	NaN		0.246	0.495984	0.29759
0.252	0.501996	NaN		0.252	0.501996	0.301198
0.258	0.507937	NaN		0.258	0.507937	0.304762
0.264	0.513809	NaN		0.264	0.513809	0.308286
0.27	0.519615	NaN		0.27	0.519615	0.311769
0.276	0.525357	NaN		0.276	0.525357	0.315214
0.282	0.531037	NaN		0.282	0.531037	0.318622
0.288	0.536656	NaN		0.288	0.536656	0.321994
0.294	0.542218	NaN		0.294	0.542218	0.325331
0.3	0.547723	NaN		0.3	0.547723	0.328634
0.306	0.553173	NaN		0.306	0.553173	0.331904
0.312	0.55857	NaN		0.312	0.55857	0.335142
0.318	0.563915	NaN		0.318	0.563915	0.338349
0.324	0.56921	NaN		0.324	0.56921	0.341526
0.33	0.574456	NaN		0.33	0.574456	0.344674
0.336	0.579655	NaN		0.336	0.579655	0.347793
0.342	0.584808	NaN		0.342	0.584808	0.350885
0.348	0.589915	NaN		0.348	0.589915	0.353949
0.354	0.594979	NaN		0.354	0.594979	0.356987
0.36	0.6	NaN		0.36	0.6	0.36
0.366	0.604979	NaN		0.366	0.604979	0.362988
0.372	0.609918	NaN		0.372	0.609918	0.365951
0.378	0.614817	NaN		0.378	0.614817	0.36889
0.384	0.619677	NaN		0.384	0.619677	0.371806
0.39	0.6245	NaN		0.39	0.6245	0.3747
0.396	0.629285	NaN		0.396	0.629285	0.377571
0.402	0.634035	NaN		0.402	0.634035	0.380421
0.408	0.638749	NaN		0.408	0.638749	0.383249
0.414	0.643428	NaN		0.414	0.643428	0.386057
0.42	0.648074	NaN		0.42	0.648074	0.388844
0.426	0.652687	NaN		0.426	0.652687	0.391612
0.432	0.657267	NaN		0.432	0.657267	0.39436
0.438	0.661816	NaN		0.438	0.661816	0.397089
0.444	0.666333	NaN		0.444	0.666333	0.3998
0.45	0.67082	NaN		0.45	0.67082	0.402492
0.456	0.675278	NaN		0.456	0.675278	0.405167
0.462	0.679706	NaN		0.462	0.679706	0.407823
0.468	0.684105	NaN		0.468	0.684105	0.410463
0.474	0.688477	NaN		0.474	0.688477	0.413086
0.48	0.69282	NaN		0.48	0.69282	0.415692
0.486	0.697137	NaN		0.486	0.697137	0.418282
0.492	0.701427	NaN		0.492	0.701427	0.420856
0.498	0.705691	NaN		0.498	0.705691	0.423415
0.504	0.70993	NaN		0.504	0.70993	0.425958
0.51	0.714143	NaN		0.51	0.714143	0.428486
0.516	0.718331	NaN		0.516	0.718331	0.430999
0.522	0.722496	NaN		0.522	0.722496	0.433497
0.528	0.726636	NaN		0.528	0.726636	0.435982
0.534	0.730753	NaN		0.534	0.730753	0.438452
0.54	0.734847	NaN		0.54	0.734847	0.440908
0.546	0.738918	NaN		0.546	0.738918	0.443351
0.552	0.742967	NaN		0.552	0.742967	0.44578
0.558	0.746994	NaN		0.558	0.746994	0.448196
0.564	0.750999	NaN		0.564	0.750999	0.4506
0.57	0.754983	NaN		0.57	0.754983	0.45299
0.576	0.758947	NaN		0.576	0.758947	0.455368
0.582	0.762889	NaN		0.582	0.762889	0.457734
0.588	0.766812	NaN		0.588	0.766812	0.460087
0.594	0.770714	NaN		0.594	0.770714	0.462428
0.6	0.774597	NaN		0.6	0.774597	0.464758
0.606	0.77846	NaN		0.606	0.77846	0.467076
0.612	0.782304	NaN		0.612	0.782304	0.469383
0.618	0.78613	NaN		0.618	0.78613	0.471678
0.624	0.789937	NaN		0.624	0.789937	0.473962
0.63	0.793725	NaN		0.63	0.793725	0.476235
0.636	0.797496	NaN		0.636	0.797496	0.478498
0.642	0.801249	NaN		0.642	0.801249	0.480749
0.648	0.804984	NaN		0.648	0.804984	0.482991
0.654	0.808703	NaN		0.654	0.808703	0.485222
0.66	0.812404	NaN		0.66	0.812404	0.487442
0.666	0.816088	NaN		0.666	0.816088	0.489653
0.672	0.819756	NaN		0.672	0.819756	0.491854
0.678	0.823408	NaN		0.678	0.823408	0.494045
0.684	0.827043	NaN		0.684	0.827043	0.496226
0.69	0.830662	NaN		0.69	0.830662	0.498397
0.696	0.834266	NaN		0.696	0.834266	0.50056
0.702	0.837854	NaN		0.702	0.837854	0.502713
0.708	0.841427	NaN		0.708	0.841427	0.504856
0.714	0.844985	NaN		0.714	0.844985	0.506991
0.72	0.848528	NaN		0.72	0.848528	0.509117
0.726	0.852056	NaN		0.726	0.852056	0.511234
0.732	0.85557	NaN		0.732	0.85557	0.513342
0.738	0.859069	NaN		0.738	0.859069	0.515442
0.744	0.862554	NaN		0.744	0.862554	0.517533
0.75	0.866025	NaN		0.75	0.866025	0.519615
0.756	0.869483	NaN		0.756	0.869483	0.52169
0.762	0.872926	NaN		0.762	0.872926	0.523756
0.768	0.876356	NaN		0.768	0.876356	0.525814
0.774	0.879773	NaN		0.774	0.879773	0.527864
0.78	0.883176	NaN		0.78	0.883176	0.529906
0.786	0.886566	NaN		0.786	0.886566	0.53194
0.792	0.889944	NaN		0.792	0.889944	0.533966
0.798	0.893308	NaN		0.798	0.893308	0.535985
0.804	0.89666	NaN		0.804	0.89666	0.537996
0.81	0.9	NaN		0.81	0.9	0.54
0.816	0.903327	NaN		0.816	0.903327	0.541996
0.822	0.906642	NaN		0.822	0.906642	0.543985
0.828	0.909945	NaN		0.828	0.909945	0.545967
0.834	0.913236	NaN		0.834	0.913236	0.547942
0.84	0.916515	NaN		0.84	0.916515	0.549909
0.846	0.919783	NaN		0.846	0.919783	0.55187
0.852	0.923038	NaN		0.852	0.923038	0.553823
0.858	0.926283	NaN		0.858	0.926283	0.55577
0.864	0.929516	NaN		0.864	0.929516	0.55771
0.87	0.932738	NaN		0.87	0.932738	0.559643
0.876	0.935949	NaN		0.876	0.935949	0.561569
0.882	0.939149	NaN		0.882	0.939149	0.563489
0.888	0.942338	NaN		0.888	0.942338	0.565403
0.894	0.945516	NaN		0.894	0.945516	0.567309
0.9	0.948683	NaN		0.9	0.948683	0.56921
0.906	0.95184	NaN		0.906	0.95184	0.571104
0.912	0.954987	NaN		0.912	0.954987	0.572992
0.918	0.958123	NaN		0.918	0.958123	0.574874
0.924	0.961249	NaN		0.924	0.961249	0.57675
0.93	0.964365	NaN		0.93	0.964365	0.578619
0.936	0.967471	NaN		0.936	0.967471	0.580483
0.942	0.970567	NaN		0.942	0.970567	0.58234
0.948	0.973653	NaN		0.948	0.973653	0.584192
0.954	0.976729	NaN		0.954	0.976729	0.586038
0.96	0.979796	NaN		0.96	0.979796	0.587878
0.966	0.982853	NaN		0.966	0.982853	0.589712
0.972	0.985901	NaN		0.972	0.985901	0.59154
0.978	0.988939	NaN		0.978	0.988939	0.593363
0.984	0.991968	NaN		0.984	0.991968	0.595181
0.99	0.994987	NaN		0.99	0.994987	0.596992
0.996	0.997998	NaN		0.996	0.997998	0.598799
1.002	1.001	0.0009995		1.002	1.001	0.6006
1.008	1.00399	0.00399203		1.008	1.00399	0.602395
1.014	1.00698	0.00697567		1.014	1.00698	0.604185
1.02	1.00995	0.00995049		1.02	1.00995	0.60597
1.026	1.01292	0.0129166		1.026	1.01292	0.60775
1.032	1.01587	0.015874		1.032	1.01587	0.609524
1.038	1.01882	0.0188229		1.038	1.01882	0.611294
1.044	1.02176	0.0217632		1.044	1.02176	0.613058
1.05	1.0247	0.0246951		1.05	1.0247	0.614817
1.056	1.02762	0.0276186		1.056	1.02762	0.616571
1.062	1.03053	0.0305338		1.062	1.03053	0.61832
1.068	1.03344	0.0334409		1.068	1.03344	0.620065
1.074	1.03634	0.0363397		1.074	1.03634	0.621804
1.08	1.03923	0.0392305		1.08	1.03923	0.623538
1.086	1.04211	0.0421132		1.086	1.04211	0.625268
1.092	1.04499	0.044988		1.092	1.04499	0.626993
1.098	1.04785	0.047855		1.098	1.04785	0.628713
1.104	1.05071	0.050714		1.104	1.05071	0.630428
1.11	1.05357	0.0535654		1.11	1.05357	0.632139
1.116	1.05641	0.056409		1.116	1.05641	0.633845
1.122	1.05925	0.059245		1.122	1.05925	0.635547
1.128	1.06207	0.0620734		1.128	1.06207	0.637244
1.134	1.06489	0.0648944		1.134	1.06489	0.638937
1.14	1.06771	0.0677078		1.14	1.06771	0.640625
1.146	1.07051	0.0705139		1.146	1.07051	0.642308
1.152	1.07331	0.0733126		1.152	1.07331	0.643988
1.158	1.0761	0.0761041		1.158	1.0761	0.645662
1.164	1.07889	0.0788883		1.164	1.07889	0.647333
1.17	1.08167	0.0816654		1.17	1.08167	0.648999
1.176	1.08444	0.0844353		1.176	1.08444	0.650661
1.182	1.0872	0.0871982		1.182	1.0872	0.652319
1.188	1.08995	0.0899541		1.188	1.08995	0.653972
1.194	1.0927	0.0927031		1.194	1.0927	0.655622
1.2	1.09545	0.0954451		1.2	1.09545	0.657267
1.206	1.09818	0.0981803		1.206	1.09818	0.658908
1.212	1.10091	0.100909		1.212	1.10091	0.660545
1.218	1.10363	0.10363		1.218	1.10363	0.662178
1.224	1.10635	0.106345		1.224	1.10635	0.663807
1.23	1.10905	0.109054		1.23	1.10905	0.665432
1.236	1.11176	0.111755		1.236	1.11176	0.667053
1.242	1.11445	0.114451		1.242	1.11445	0.66867
1.248	1.11714	0.117139		1.248	1.11714	0.670284
1.254	1.11982	0.119821		1.254	1.11982	0.671893
1.26	1.1225	0.122497		1.26	1.1225	0.673498
1.266	1.12517	0.125167		1.266	1.12517	0.6751
1.272	1.12783	0.12783		1.272	1.12783	0.676698
1.278	1.13049	0.130487		1.278	1.13049	0.678292
1.284	1.13314	0.133137		1.284	1.13314	0.679882
1.29	1.13578	0.135782		1.29	1.13578	0.681469
1.296	1.13842	0.13842		1.296	1.13842	0.683052
1.302	1.14105	0.141052		1.302	1.14105	0.684631
1.308	1.14368	0.143678		1.308	1.14368	0.686207
1.314	1.1463	0.146298		1.314	1.1463	0.687779
1.32	1.14891	0.148913		1.32	1.14891	0.689348
1.326	1.15152	0.151521		1.326	1.15152	0.690912
1.332	1.15412	0.154123		1.332	1.15412	0.692474
1.338	1.15672	0.156719		1.338	1.15672	0.694032
1.344	1.15931	0.15931		1.344	1.15931	0.695586
1.35	1.1619	0.161895		1.35	1.1619	0.697137
1.356	1.16447	0.164474		1.356	1.16447	0.698684
1.362	1.16705	0.167048		1.362	1.16705	0.700229
1.368	1.16962	0.169615		1.368	1.16962	0.701769
1.374	1.17218	0.172177		1.374	1.17218	0.703306
1.38	1.17473	0.174734		1.38	1.17473	0.70484
1.386	1.17729	0.177285		1.386	1.17729	0.706371
1.392	1.17983	0.17983		1.392	1.17983	0.707898
1.398	1.18237	0.182371		1.398	1.18237	0.709422
1.404	1.18491	0.184905		1.404	1.18491	0.710943
1.41	1.18743	0.187434		1.41	1.18743	0.712461
1.416	1.18996	0.189958		1.416	1.18996	0.713975
1.422	1.19248	0.192476		1.422	1.19248	0.715486
1.428	1.19499	0.19499		1.428	1.19499	0.716994
1.434	1.1975	0.197497		1.434	1.1975	0.718498
1.44	1.2	0.2		1.44	1.2	0.72
1.446	1.2025	0.202497		1.446	1.2025	0.721498
1.452	1.20499	0.20499		1.452	1.20499	0.722994
1.458	1.20748	0.207477		1.458	1.20748	0.724486
1.464	1.20996	0.209959		1.464	1.20996	0.725975
1.47	1.21244	0.212436		1.47	1.21244	0.727461
1.476	1.21491	0.214907		1.476	1.21491	0.728944
1.482	1.21737	0.217374		1.482	1.21737	0.730425
1.488	1.21984	0.219836		1.488	1.21984	0.731902
1.494	1.22229	0.222293		1.494	1.22229	0.733376
1.5	1.22474	0.224745		1.5	1.22474	0.734847
1.506	1.22719	0.227192		1.506	1.22719	0.736315
1.512	1.22963	0.229634		1.512	1.22963	0.73778
1.518	1.23207	0.232071		1.518	1.23207	0.739243
1.524	1.2345	0.234504		1.524	1.2345	0.740702
1.53	1.23693	0.236932		1.53	1.23693	0.742159
1.536	1.23935	0.239355		1.536	1.23935	0.743613
1.542	1.24177	0.241773		1.542	1.24177	0.745064
1.548	1.24419	0.244186		1.548	1.24419	0.746512
1.554	1.2466	0.246595		1.554	1.2466	0.747957
1.56	1.249	0.249		1.56	1.249	0.7494
1.566	1.2514	0.251399		1.566	1.2514	0.75084
1.572	1.25379	0.253794		1.572	1.25379	0.752277
1.578	1.25618	0.256185		1.578	1.25618	0.753711
1.584	1.25857	0.258571		1.584	1.25857	0.755142
1.59	1.26095	0.260952		1.59	1.26095	0.756571
1.596	1.26333	0.263329		1.596	1.26333	0.757997
1.602	1.2657	0.265701		1.602	1.2657	0.759421
1.608	1.26807	0.268069		1.608	1.26807	0.760842
1.614	1.27043	0.270433		1.614	1.27043	0.76226
1.62	1.27279	0.272792		1.62	1.27279	0.763675
1.626	1.27515	0.275147		1.626	1.27515	0.765088
1.632	1.2775	0.277498		1.632	1.2775	0.766499
1.638	1.27984	0.279844		1.638	1.27984	0.767906
1.644	1.28219	0.282186		1.644	1.28219	0.769311
1.65	1.28452	0.284523		1.65	1.28452	0.770714
1.656	1.28686	0.286857		1.656	1.28686	0.772114
1.662	1.28919	0.289186		1.662	1.28919	0.773511
1.668	1.29151	0.291511		1.668	1.29151	0.774906
1.674	1.29383	0.293832		1.674	1.29383	0.776299
1.68	1.29615	0.296148		1.68	1.29615	0.777689
1.686	1.29846	0.298461		1.686	1.29846	0.779076
1.692	1.30077	0.300769		1.692	1.30077	0.780461
1.698	1.30307	0.303073		1.698	1.30307	0.781844
1.704	1.30537	0.305374		1.704	1.30537	0.783224
1.71	1.30767	0.30767		1.71	1.30767	0.784602
1.716	1.30996	0.309962		1.716	1.30996	0.785977
1.722	1.31225	0.31225		1.722	1.31225	0.78735
1.728	1.31453	0.314534		1.728	1.31453	0.78872
1.734	1.31681	0.316814		1.734	1.31681	0.790089
1.74	1.31909	0.319091		1.74	1.31909	0.791454
1.746	1.32136	0.321363		1.746	1.32136	0.792818
1.752	1.32363	0.323631		1.752	1.32363	0.794179
1.758	1.3259	0.325896		1.758	1.3259	0.795538
1.764	1.32816	0.328157		1.764	1.32816	0.796894
1.77	1.33041	0.330413		1.77	1.33041	0.798248
1.776	1.33267	0.332666		1.776	1.33267	0.7996
1.782	1.33492	0.334916		1.782	1.33492	0.800949
1.788	1.33716	0.337161		1.788	1.33716	0.802297
1.794	1.3394	0.339403		1.794	1.3394	0.803642
1.8	1.34164	0.341641		1.8	1.34164	0.804984
1.806	1.34387	0.343875		1.806	1.34387	0.806325
1.812	1.34611	0.346105		1.812	1.34611	0.807663
1.818	1.34833	0.348332		1.818	1.34833	0.808999
1.824	1.35056	0.350555		1.824	1.35056	0.810333
1.83	1.35277	0.352775		1.83	1.35277	0.811665
1.836	1.35499	0.354991		1.836	1.35499	0.812994
1.842	1.3572	0.357203		1.842	1.3572	0.814322
1.848	1.35941	0.359412		1.848	1.35941	0.815647
1.854	1.36162	0.361617		1.854	1.36162	0.81697
1.86	1.36382	0.363818		1.86	1.36382	0.818291
1.866	1.36602	0.366016		1.866	1.36602	0.81961
1.872	1.36821	0.368211		1.872	1.36821	0.820926
1.878	1.3704	0.370401		1.878	1.3704	0.822241
1.884	1.37259	0.372589		1.884	1.37259	0.823553
1.89	1.37477	0.374773		1.89	1.37477	0.824864
1.896	1.37695	0.376953		1.896	1.37695	0.826172
1.902	1.37913	0.37913		1.902	1.37913	0.827478
1.908	1.3813	0.381304		1.908	1.3813	0.828782
1.914	1.38347	0.383474		1.914	1.38347	0.830084
1.92	1.38564	0.385641		1.92	1.38564	0.831384
1.926	1.3878	0.387804		1.926	1.3878	0.832682
1.932	1.38996	0.389964		1.932	1.38996	0.833978
1.938	1.39212	0.392121		1.938	1.39212	0.835272
1.944	1.39427	0.394274		1.944	1.39427	0.836564
1.95	1.39642	0.396424		1.95	1.39642	0.837854
1.956	1.39857	0.398571		1.956	1.39857	0.839142
1.962	1.40071	0.400714		1.962	1.40071	0.840428
1.968	1.40285	0.402854		1.968	1.40285	0.841713
1.974	1.40499	0.404991		1.974	1.40499	0.842995
1.98	1.40712	0.407125		1.98	1.40712	0.844275
1.986	1.40926	0.409255		1.986	1.40926	0.845553
1.992	1.41138	0.411382		1.992	1.41138	0.846829
1.998	1.41351	0.413506		1.998	1.41351	0.848104
2.004	1.41563	0.415627		2.004	1.41563	0.849376
2.01	1.41774	0.417745		2.01	1.41774	0.850647
2.016	1.41986	0.419859		2.016	1.41986	0.851915
2.022	1.42197	0.42197		2.022	1.42197	0.853182
2.028	1.42408	0.424079		2.028	1.42408	0.854447
2.034	1.42618	0.426184		2.034	1.42618	0.85571
2.04	1.42829	0.428286		2.04	1.42829	0.856971
2.046	1.43038	0.430385		2.046	1.43038	0.858231
2.052	1.43248	0.43248		2.052	1.43248	0.859488
2.058	1.43457	0.434573		2.058	1.43457	0.860744
2.064	1.43666	0.436663		2.064	1.43666	0.861998
2.07	1.43875	0.438749		2.07	1.43875	0.86325
2.076	1.44083	0.440833		2.076	1.44083	0.8645
2.082	1.44291	0.442914		2.082	1.44291	0.865748
2.088	1.44499	0.444991		2.088	1.44499	0.866995
2.094	1.44707	0.447066		2.094	1.44707	0.86824
2.1	1.44914	0.449138		2.1	1.44914	0.869483
2.106	1.45121	0.451206		2.106	1.45121	0.870724
2.112	1.45327	0.453272		2.112	1.45327	0.871963
2.118	1.45534	0.455335		2.118	1.45534	0.873201
2.124	1.45739	0.457395		2.124	1.45739	0.874437
2.13	1.45945	0.459452		2.13	1.45945	0.875671
2.136	1.46151	0.461506		2.136	1.46151	0.876904
2.142	1.46356	0.463557		2.142	1.46356	0.878134
2.148	1.46561	0.465606		2.148	1.46561	0.879363
2.154	1.46765	0.467651		2.154	1.46765	0.880591
2.16	1.46969	0.469694		2.16	1.46969	0.881816
2.166	1.47173	0.471734		2.166	1.47173	0.88304
2.172	1.47377	0.473771		2.172	1.47377	0.884262
2.178	1.4758	0.475805		2.178	1.4758	0.885483
2.184	1.47784	0.477836		2.184	1.47784	0.886702
2.19	1.47986	0.479865		2.19	1.47986	0.887919
2.196	1.48189	0.481891		2.196	1.48189	0.889134
2.202	1.48391	0.483914		2.202	1.48391	0.890348
2.208	1.48593	0.485934		2.208	1.48593	0.89156
2.214	1.48795	0.487952		2.214	1.48795	0.892771
2.22	1.48997	0.489966		2.22	1.48997	0.89398
2.226	1.49198	0.491979		2.226	1.49198	0.895187
2.232	1.49399	0.493988		2.232	1.49399	0.896393
2.238	1.49599	0.495995		2.238	1.49599	0.897597
2.244	1.498	0.497999		2.244	1.498	0.898799
2.25	1.5	0.5		2.25	1.5	0.9
2.256	1.502	0.501999		2.256	1.502	0.901199
2.262	1.50399	0.503995		2.262	1.50399	0.902397
2.268	1.50599	0.505988		2.268	1.50599	0.903593
2.274	1.50798	0.507979		2.274	1.50798	0.904787
2.28	1.50997	0.509967		2.28	1.50997	0.90598
2.286	1.51195	0.511952		2.286	1.51195	0.907171
2.292	1.51394	0.513935		2.292	1.51394	0.908361
2.298	1.51592	0.515916		2.298	1.51592	0.909549
2.304	1.51789	0.517893		2.304	1.51789	0.910736
2.31	1.51987	0.519868		2.31	1.51987	0.911921
2.316	1.52184	0.521841		2.316	1.52184	0.913105
2.322	1.52381	0.523811		2.322	1.52381	0.914287
2.328	1.52578	0.525778		2.328	1.52578	0.915467
2.334	1.52774	0.527743		2.334	1.52774	0.916646
2.34	1.52971	0.529706		2.34	1.52971	0.917824
2.346	1.53167	0.531666		2.346	1.53167	0.918999
2.352	1.53362	0.533623		2.352	1.53362	0.920174
2.358	1.53558	0.535578		2.358	1.53558	0.921347
2.364	1.53753	0.53753		2.364	1.53753	0.922518
2.37	1.53948	0.53948		2.37	1.53948	0.923688
2.376	1.54143	0.541428		2.376	1.54143	0.924857
2.382	1.54337	0.543373		2.382	1.54337	0.926024
2.388	1.54532	0.545316		2.388	1.54532	0.927189
2.394	1.54726	0.547256		2.394	1.54726	0.928353
2.4	1.54919	0.549193		2.4	1.54919	0.929516
2.406	1.55113	0.551129		2.406	1.55113	0.930677
2.412	1.55306	0.553061		2.412	1.55306	0.931837
2.418	1.55499	0.554992		2.418	1.55499	0.932995
2.424	1.55692	0.55692		2.424	1.55692	0.934152
2.43	1.55885	0.558846		2.43	1.55885	0.935307
2.436	1.56077	0.560769		2.436	1.56077	0.936461
2.442	1.56269	0.56269		2.442	1.56269	0.937614
2.448	1.56461	0.564609		2.448	1.56461	0.938765
2.454	1.56652	0.566525		2.454	1.56652	0.939915
2.46	1.56844	0.568439		2.46	1.56844	0.941063
2.466	1.57035	0.57035		2.466	1.57035	0.94221
2.472	1.57226	0.57226		2.472	1.57226	0.943356
2.478	1.57417	0.574166		2.478	1.57417	0.9445
2.484	1.57607	0.576071		2.484	1.57607	0.945643
2.49	1.57797	0.577973		2.49	1.57797	0.946784
2.496	1.57987	0.579873		2.496	1.57987	0.947924
2.502	1.58177	0.581771		2.502	1.58177	0.949063
2.508	1.58367	0.583667		2.508	1.58367	0.9502
2.514	1.58556	0.58556		2.514	1.58556	0.951336
2.52	1.58745	0.587451		2.52	1.58745	0.95247
2.526	1.58934	0.589339		2.526	1.58934	0.953604
2.532	1.59123	0.591226		2.532	1.59123	0.954736
2.538	1.59311	0.59311		2.538	1.59311	0.955866
2.544	1.59499	0.594992		2.544	1.59499	0.956995
2.55	1.59687	0.596872		2.55	1.59687	0.958123
2.556	1.59875	0.59875		2.556	1.59875	0.95925
2.562	1.60062	0.600625		2.562	1.60062	0.960375
2.568	1.6025	0.602498		2.568	1.6025	0.961499
2.574	1.60437	0.604369		2.574	1.60437	0.962621
2.58	1.60624	0.606238		2.58	1.60624	0.963743
2.586	1.6081	0.608104		2.586	1.6081	0.964863
2.592	1.60997	0.609969		2.592	1.60997	0.965981
2.598	1.61183	0.611831		2.598	1.61183	0.967099
2.604	1.61369	0.613691		2.604	1.61369	0.968215
2.61	1.61555	0.615549		2.61	1.61555	0.96933
2.616	1.61741	0.617405		2.616	1.61741	0.970443
2.622	1.61926	0.619259		2.622	1.61926	0.971555
2.628	1.62111	0.621111		2.628	1.62111	0.972666
2.634	1.62296	0.62296		2.634	1.62296	0.973776
2.64	1.62481	0.624808		2.64	1.62481	0.974885
2.646	1.62665	0.626653		2.646	1.62665	0.975992
2.652	1.6285	0.628496		2.652	1.6285	0.977098
2.658	1.63034	0.630337		2.658	1.63034	0.978202
2.664	1.63218	0.632176		2.664	1.63218	0.979306
2.67	1.63401	0.634013		2.67	1.63401	0.980408
2.676	1.63585	0.635848		2.676	1.63585	0.981509
2.682	1.63768	0.637681		2.682	1.63768	0.982609
2.688	1.63951	0.639512		2.688	1.63951	0.983707
2.694	1.64134	0.641341		2.694	1.64134	0.984805
2.7	1.64317	0.643168		2.7	1.64317	0.985901
2.706	1.64499	0.644992		2.706	1.64499	0.986995
2.712	1.64682	0.646815		2.712	1.64682	0.988089
2.718	1.64864	0.648636		2.718	1.64864	0.989181
2.724	1.65045	0.650454		2.724	1.65045	0.990273
2.73	1.65227	0.652271		2.73	1.65227	0.991363
2.736	1.65409	0.654086		2.736	1.65409	0.992452
2.742	1.6559	0.655899		2.742	1.6559	0.993539
2.748	1.65771	0.657709		2.748	1.65771	0.994626
2.754	1.65952	0.659518		2.754	1.65952	0.995711
2.76	1.66132	0.661325		2.76	1.66132	0.996795
2.766	1.66313	0.66313		2.766	1.66313	0.997878
2.772	1.66493	0.664932		2.772	1.66493	0.998959
2.778	1.66673	0.666733		2.778	1.66673	1.00004
2.784	1.66853	0.668532		2.784	1.66853	1.00112
2.79	1.67033	0.670329		2.79	1.67033	1.0022
2.796	1.67212	0.672124		2.796	1.67212	1.00327
2.802	1.67392	0.673918		2.802	1.67392	1.00435
2.808	1.67571	0.675709		2.808	1.67571	1.00543
2.814	1.6775	0.677498		2.814	1.6775	1.0065
2.82	1.67929	0.679286		2.82	1.67929	1.00757
2.826	1.68107	0.681071		2.826	1.68107	1.00864
2.832	1.68285	0.682855		2.832	1.68285	1.00971
2.838	1.68464	0.684636		2.838	1.68464	1.01078
2.844	1.68642	0.686416		2.844	1.68642	1.01185
2.85	1.68819	0.688194		2.85	1.68819	1.01292
2.856	1.68997	0.68997		2.856	1.68997	1.01398
2.862	1.69174	0.691745		2.862	1.69174	1.01505
2.868	1.69352	0.693517		2.868	1.69352	1.01611
2.874	1.69529	0.695288		2.874	1.69529	1.01717
2.88	1.69706	0.697056		2.88	1.69706	1.01823
2.886	1.69882	0.698823		2.886	1.69882	1.01929
2.892	1.70059	0.700588		2.892	1.70059	1.02035
2.898	1.70235	0.702351		2.898	1.70235	1.02141
2.904	1.70411	0.704113		2.904	1.70411	1.02247
2.91	1.70587	0.705872		2.91	1.70587	1.02352
2.916	1.70763	0.70763		2.916	1.70763	1.02458
2.922	1.70939	0.709386		2.922	1.70939	1.02563
2.928	1.71114	0.71114		2.928	1.71114	1.02668
2.934	1.71289	0.712892		2.934	1.71289	1.02774
2.94	1.71464	0.714643		2.94	1.71464	1.02879
2.946	1.71639	0.716392		2.946	1.71639	1.02983
2.952	1.71814	0.718139		2.952	1.71814	1.03088
2.958	1.71988	0.719884		2.958	1.71988	1.03193
2.964	1.72163	0.721627		2.964	1.72163	1.03298
2.97	1.72337	0.723369		2.97	1.72337	1.03402
2.976	1.72511	0.725109		2.976	1.72511	1.03507
2.982	1.72685	0.726847		2.982	1.72685	1.03611
2.988	1.72858	0.728583		2.988	1.72858	1.03715
2.994	1.73032	0.730318		2.994	1.73032	1.03819
3	1.73205	0.732051		3	1.73205	1.03923
3.006	1.73378	0.733782		3.006	1.73378	1.04027
3.012	1.73551	0.735511		3.012	1.73551	1.04131
3.018	1.73724	0.737239		3.018	1.73724	1.04234
3.024	1.73897	0.738965		3.024	1.73897	1.04338
3.03	1.74069	0.74069		3.03	1.74069	1.04441
3.036	1.74241	0.742412		3.036	1.74241	1.04545
3.042	1.74413	0.744133		3.042	1.74413	1.04648
3.048	1.74585	0.745852		3.048	1.74585	1.04751
3.054	1.74757	0.74757		3.054	1.74757	1.04854
3.06	1.74929	0.749286		3.06	1.74929	1.04957
3.066	1.751	0.751		3.066	1.751	1.0506
3.072	1.75271	0.752712		3.072	1.75271	1.05163
3.078	1.75442	0.754423		3.078	1.75442	1.05265
3.084	1.75613	0.756132		3.084	1.75613	1.05368
3.09	1.75784	0.75784		3.09	1.75784	1.0547
3.096	1.75955	0.759545		3.096	1.75955	1.05573
3.102	1.76125	0.76125		3.102	1.76125	1.05675
3.108	1.76295	0.762952		3.108	1.76295	1.05777
3.114	1.76465	0.764653		3.114	1.76465	1.05879
3.12	1.76635	0.766352		3.12	1.76635	1.05981
3.126	1.76805	0.76805		3.126	1.76805	1.06083
3.132	1.76975	0.769746		3.132	1.76975	1.06185
3.138	1.77144	0.77144		3.138	1.77144	1.06286
3.144	1.77313	0.773133		3.144	1.77313	1.06388
3.15	1.77482	0.774824		3.15	1.77482	1.06489
3.156	1.77651	0.776513		3.156	1.77651	1.06591
3.162	1.7782	0.778201		3.162	1.7782	1.06692
3.168	1.77989	0.779888		3.168	1.77989	1.06793
3.174	1.78157	0.781572		3.174	1.78157	1.06894
3.18	1.78326	0.783255		3.18	1.78326	1.06995
3.186	1.78494	0.784937		3.186	1.78494	1.07096
3.192	1.78662	0.786617		3.192	1.78662	1.07197
3.198	1.7883	0.788295		3.198	1.7883	1.07298
3.204	1.78997	0.789972		3.204	1.78997	1.07398
3.21	1.79165	0.791647		3.21	1.79165	1.07499
3.216	1.79332	0.793321		3.216	1.79332	1.07599
3.222	1.79499	0.794993		3.222	1.79499	1.077
3.228	1.79666	0.796664		3.228	1.79666	1.078
3.234	1.79833	0.798333		3.234	1.79833	1.079
3.24	1.8	0.8		3.24	1.8	1.08
3.246	1.80167	0.801666		3.246	1.80167	1.081
3.252	1.80333	0.80333		3.252	1.80333	1.082
3.258	1.80499	0.804993		3.258	1.80499	1.083
3.264	1.80665	0.806654		3.264	1.80665	1.08399
3.27	1.80831	0.808314		3.27	1.80831	1.08499
3.276	1.80997	0.809972		3.276	1.80997	1.08598
3.282	1.81163	0.811629		3.282	1.81163	1.08698
3.288	1.81328	0.813284		3.288	1.81328	1.08797
3.294	1.81494	0.814938		3.294	1.81494	1.08896
3.3	1.81659	0.81659		3.3	1.81659	1.08995
3.306	1.81824	0.818241		3.306	1.81824	1.09094
3.312	1.81989	0.81989		3.312	1.81989	1.09193
3.318	1.82154	0.821538		3.318	1.82154	1.09292
3.324	1.82318	0.823184		3.324	1.82318	1.09391
3.33	1.82483	0.824829		3.33	1.82483	1.0949
3.336	1.82647	0.826472		3.336	1.82647	1.09588
3.342	1.82811	0.828114		3.342	1.82811	1.09687
3.348	1.82975	0.829754		3.348	1.82975	1.09785
3.354	1.83139	0.831393		3.354	1.83139	1.09884
3.36	1.83303	0.83303		3.36	1.83303	1.09982
3.366	1.83467	0.834666		3.366	1.83467	1.1008
3.372	1.8363	0.836301		3.372	1.8363	1.10178
3.378	1.83793	0.837934		3.378	1.83793	1.10276
3.384	1.83957	0.839565		3.384	1.83957	1.10374
3.39	1.8412	0.841195		3.39	1.8412	1.10472
3.396	1.84282	0.842824		3.396	1.84282	1.10569
3.402	1.84445	0.844451		3.402	1.84445	1.10667
3.408	1.84608	0.846077		3.408	1.84608	1.10765
3.414	1.8477	0.847701		3.414	1.8477	1.10862
3.42	1.84932	0.849324		3.42	1.84932	1.10959
3.426	1.85095	0.850946		3.426	1.85095	1.11057
3.432	1.85257	0.852566		3.432	1.85257	1.11154
3.438	1.85418	0.854184		3.438	1.85418	1.11251
3.444	1.8558	0.855802		3.444	1.8558	1.11348
3.45	1.85742	0.857418		3.45	1.85742	1.11445
3.456	1.85903	0.859032		3.456	1.85903	1.11542
3.462	1.86065	0.860645		3.462	1.86065	1.11639
3.468	1.86226	0.862257		3.468	1.86226	1.11735
3.474	1.86387	0.863867		3.474	1.86387	1.11832
3.48	1.86548	0.865476		3.48	1.86548	1.11929
3.486	1.86708	0.867083		3.486	1.86708	1.12025
3.492	1.86869	0.868689		3.492	1.86869	1.12121
3.498	1.87029	0.870294		3.498	1.87029	1.12218
3.504	1.8719	0.871897		3.504	1.8719	1.12314
3.51	1.8735	0.873499		3.51	1.8735	1.1241
3.516	1.8751	0.8751		3.516	1.8751	1.12506
3.522	1.8767	0.876699		3.522	1.8767	1.12602
3.528	1.8783	0.878297		3.528	1.8783	1.12698
3.534	1.87989	0.879894		3.534	1.87989	1.12794
3.54	1.88149	0.881489		3.54	1.88149	1.12889
3.546	1.88308	0.883083		3.546	1.88308	1.12985
3.552	1.88468	0.884675		3.552	1.88468	1.13081
3.558	1.88627	0.886266		3.558	1.88627	1.13176
3.564	1.88786	0.887856		3.564	1.88786	1.13271
3.57	1.88944	0.889444		3.57	1.88944	1.13367
3.576	1.89103	0.891031		3.576	1.89103	1.13462
3.582	1.89262	0.892617		3.582	1.89262	1.13557
3.588	1.8942	0.894202		3.588	1.8942	1.13652
3.594	1.89578	0.895785		3.594	1.89578	1.13747
3.6	1.89737	0.897367		3.6	1.89737	1.13842
3.606	1.89895	0.898947		3.606	1.89895	1.13937
3.612	1.90053	0.900526		3.612	1.90053	1.14032
3.618	1.9021	0.902104		3.618	1.9021	1.14126
3.624	1.90368	0.903681		3.624	1.90368	1.14221
3.63	1.90526	0.905256		3.63	1.90526	1.14315
3.636	1.90683	0.90683		3.636	1.90683	1.1441
3.642	1.9084	0.908402		3.642	1.9084	1.14504
3.648	1.90997	0.909974		3.648	1.90997	1.14598
3.654	1.91154	0.911544		3.654	1.91154	1.14693
3.66	1.91311	0.913113		3.66	1.91311	1.14787
3.666	1.91468	0.91468		3.666	1.91468	1.14881
3.672	1.91625	0.916246		3.672	1.91625	1.14975
3.678	1.91781	0.917811		3.678	1.91781	1.15069
3.684	1.91937	0.919375		3.684	1.91937	1.15162
3.69	1.92094	0.920937		3.69	1.92094	1.15256
3.696	1.9225	0.922498		3.696	1.9225	1.1535
3.702	1.92406	0.924058		3.702	1.92406	1.15443
3.708	1.92562	0.925617		3.708	1.92562	1.15537
3.714	1.92717	0.927174		3.714	1.92717	1.1563
3.72	1.92873	0.92873		3.72	1.92873	1.15724
3.726	1.93028	0.930285		3.726	1.93028	1.15817
3.732	1.93184	0.931839		3.732	1.93184	1.1591
3.738	1.93339	0.933391		3.738	1.93339	1.16003
3.744	1.93494	0.934942		3.744	1.93494	1.16097
3.75	1.93649	0.936492		3.75	1.93649	1.1619
3.756	1.93804	0.93804		3.756	1.93804	1.16282
3.762	1.93959	0.939588		3.762	1.93959	1.16375
3.768	1.94113	0.941134		3.768	1.94113	1.16468
3.774	1.94268	0.942679		3.774	1.94268	1.16561
3.78	1.94422	0.944222		3.78	1.94422	1.16653
3.786	1.94576	0.945765		3.786	1.94576	1.16746
3.792	1.94731	0.947306		3.792	1.94731	1.16838
3.798	1.94885	0.948846		3.798	1.94885	1.16931
3.804	1.95038	0.950385		3.804	1.95038	1.17023
3.81	1.95192	0.951922		3.81	1.95192	1.17115
3.816	1.95346	0.953458		3.816	1.95346	1.17208
3.822	1.95499	0.954994		3.822	1.95499	1.173
3.828	1.95653	0.956528		3.828	1.95653	1.17392
3.834	1.95806	0.95806		3.834	1.95806	1.17484
3.84	1.95959	0.959592		3.84	1.95959	1.17576
3.846	1.96112	0.961122		3.846	1.96112	1.17667
3.852	1.96265	0.962651		3.852	1.96265	1.17759
3.858	1.96418	0.964179		3.858	1.96418	1.17851
3.864	1.96571	0.965706		3.864	1.96571	1.17942
3.87	1.96723	0.967232		3.87	1.96723	1.18034
3.876	1.96876	0.968756		3.876	1.96876	1.18125
3.882	1.97028	0.970279		3.882	1.97028	1.18217
3.888	1.9718	0.971801		3.888	1.9718	1.18308
3.894	1.97332	0.973322		3.894	1.97332	1.18399
3.9	1.97484	0.974842		3.9	1.97484	1.18491
3.906	1.97636	0.97636		3.906	1.97636	1.18582
3.912	1.97788	0.977878		3.912	1.97788	1.18673
3.918	1.97939	0.979394		3.918	1.97939	1.18764
3.924	1.98091	0.980909		3.924	1.98091	1.18855
3.93	1.98242	0.982423		3.93	1.98242	1.18945
3.936	1.98394	0.983935		3.936	1.98394	1.19036
3.942	1.98545	0.985447		3.942	1.98545	1.19127
3.948	1.98696	0.986957		3.948	1.98696	1.19217
3.954	1.98847	0.988467		3.954	1.98847	1.19308
3.96	1.98997	0.989975		3.96	1.98997	1.19398
3.966	1.99148	0.991482		3.966	1.99148	1.19489
3.972	1.99299	0.992988		3.972	1.99299	1.19579
3.978	1.99449	0.994492		3.978	1.99449	1.1967
3.984	1.996	0.995996		3.984	1.996	1.1976
3.99	1.9975	0.997498		3.99	1.9975	1.1985
3.996	1.999	0.999		3.996	1.999	1.1994
4.002	2.0005	1.0005		4.002	2.0005	1.2003
4.008	2.002	1.002		4.008	2.002	1.2012
4.014	2.0035	1.0035		4.014	2.0035	1.2021
4.02	2.00499	1.00499		4.02	2.00499	1.203
4.026	2.00649	1.00649		4.026	2.00649	1.20389
4.032	2.00798	1.00798		4.032	2.00798	1.20479
4.038	2.00948	1.00948		4.038	2.00948	1.20569
4.044	2.01097	1.01097		4.044	2.01097	1.20658
4.05	2.01246	1.01246		4.05	2.01246	1.20748
4.056	2.01395	1.01395		4.056	2.01395	1.20837
4.062	2.01544	1.01544		4.062	2.01544	1.20926
4.068	2.01693	1.01693		4.068	2.01693	1.21016
4.074	2.01842	1.01842		4.074	2.01842	1.21105
4.08	2.0199	1.0199		4.08	2.0199	1.21194
4.086	2.02139	1.02139		4.086	2.02139	1.21283
4.092	2.02287	1.02287		4.092	2.02287	1.21372
4.098	2.02435	1.02435		4.098	2.02435	1.21461
4.104	2.02583	1.02583		4.104	2.02583	1.2155
4.11	2.02731	1.02731		4.11	2.02731	1.21639
4.116	2.02879	1.02879		4.116	2.02879	1.21728
4.122	2.03027	1.03027		4.122	2.03027	1.21816
4.128	2.03175	1.03175		4.128	2.03175	1.21905
4.134	2.03322	1.03322		4.134	2.03322	1.21993
4.14	2.0347	1.0347		4.14	2.0347	1.22082
4.146	2.03617	1.03617		4.146	2.03617	1.2217
4.152	2.03765	1.03765		4.152	2.03765	1.22259
4.158	2.03912	1.03912		4.158	2.03912	1.22347
4.164	2.04059	1.04059		4.164	2.04059	1.22435
4.17	2.04206	1.04206		4.17	2.04206	1.22523
4.176	2.04353	1.04353		4.176	2.04353	1.22612
4.182	2.04499	1.04499		4.182	2.04499	1.227
4.188	2.04646	1.04646		4.188	2.04646	1.22788
4.194	2.04793	1.04793		4.194	2.04793	1.22876
4.2	2.04939	1.04939		4.2	2.04939	1.22963
4.206	2.05085	1.05085		4.206	2.05085	1.23051
4.212	2.05232	1.05232		4.212	2.05232	1.23139
4.218	2.05378	1.05378		4.218	2.05378	1.23227
4.224	2.05524	1.05524		4.224	2.05524	1.23314
4.23	2.0567	1.0567		4.23	2.0567	1.23402
4.236	2.05815	1.05815		4.236	2.05815	1.23489
4.242	2.05961	1.05961		4.242	2.05961	1.23577
4.248	2.06107	1.06107		4.248	2.06107	1.23664
4.254	2.06252	1.06252		4.254	2.06252	1.23751
4.26	2.06398	1.06398		4.26	2.06398	1.23839
4.266	2.06543	1.06543		4.266	2.06543	1.23926
4.272	2.06688	1.06688		4.272	2.06688	1.24013
4.278	2.06833	1.06833		4.278	2.06833	1.241
4.284	2.06978	1.06978		4.284	2.06978	1.24187
4.29	2.07123	1.07123		4.29	2.07123	1.24274
4.296	2.07268	1.07268		4.296	2.07268	1.24361
4.302	2.07413	1.07413		4.302	2.07413	1.24448
4.308	2.07557	1.07557		4.308	2.07557	1.24534
4.314	2.07702	1.07702		4.314	2.07702	1.24621
4.32	2.07846	1.07846		4.32	2.07846	1.24708
4.326	2.0799	1.0799		4.326	2.0799	1.24794
4.332	2.08135	1.08135		4.332	2.08135	1.24881
4.338	2.08279	1.08279		4.338	2.08279	1.24967
4.344	2.08423	1.08423		4.344	2.08423	1.25054
4.35	2.08567	1.08567		4.35	2.08567	1.2514
4.356	2.0871	1.0871		4.356	2.0871	1.25226
4.362	2.08854	1.08854		4.362	2.08854	1.25312
4.368	2.08998	1.08998		4.368	2.08998	1.25399
4.374	2.09141	1.09141		4.374	2.09141	1.25485
4.38	2.09284	1.09284		4.38	2.09284	1.25571
4.386	2.09428	1.09428		4.386	2.09428	1.25657
4.392	2.09571	1.09571		4.392	2.09571	1.25743
4.398	2.09714	1.09714		4.398	2.09714	1.25828
4.404	2.09857	1.09857		4.404	2.09857	1.25914
4.41	2.1	1.1		4.41	2.1	1.26
4.416	2.10143	1.10143		4.416	2.10143	1.26086
4.422	2.10286	1.10286		4.422	2.10286	1.26171
4.428	2.10428	1.10428		4.428	2.10428	1.26257
4.434	2.10571	1.10571		4.434	2.10571	1.26342
4.44	2.10713	1.10713		4.44	2.10713	1.26428
4.446	2.10855	1.10855		4.446	2.10855	1.26513
4.452	2.10998	1.10998		4.452	2.10998	1.26599
4.458	2.1114	1.1114		4.458	2.1114	1.26684
4.464	2.11282	1.11282		4.464	2.11282	1.26769
4.47	2.11424	1.11424		4.47	2.11424	1.26854
4.476	2.11566	1.11566		4.476	2.11566	1.26939
4.482	2.11707	1.11707		4.482	2.11707	1.27024
4.488	2.11849	1.11849		4.488	2.11849	1.27109
4.494	2.11991	1.11991		4.494	2.11991	1.27194
4.5	2.12132	1.12132		4.5	2.12132	1.27279
4.506	2.12273	1.12273		4.506	2.12273	1.27364
4.512	2.12415	1.12415		4.512	2.12415	1.27449
4.518	2.12556	1.12556		4.518	2.12556	1.27534
4.524	2.12697	1.12697		4.524	2.12697	1.27618
4.53	2.12838	1.12838		4.53	2.12838	1.27703
4.536	2.12979	1.12979		4.536	2.12979	1.27787
4.542	2.1312	1.1312		4.542	2.1312	1.27872
4.548	2.1326	1.1326		4.548	2.1326	1.27956
4.554	2.13401	1.13401		4.554	2.13401	1.28041
4.56	2.13542	1.13542		4.56	2.13542	1.28125
4.566	2.13682	1.13682		4.566	2.13682	1.28209
4.572	2.13822	1.13822		4.572	2.13822	1.28293
4.578	2.13963	1.13963		4.578	2.13963	1.28378
4.584	2.14103	1.14103		4.584	2.14103	1.28462
4.59	2.14243	1.14243		4.59	2.14243	1.28546
4.596	2.14383	1.14383		4.596	2.14383	1.2863
4.602	2.14523	1.14523		4.602	2.14523	1.28714
4.608	2.14663	1.14663		4.608	2.14663	1.28798
4.614	2.14802	1.14802		4.614	2.14802	1.28881
4.62	2.14942	1.14942		4.62	2.14942	1.28965
4.626	2.15081	1.15081		4.626	2.15081	1.29049
4.632	2.15221	1.15221		4.632	2.15221	1.29132
4.638	2.1536	1.1536		4.638	2.1536	1.29216
4.644	2.15499	1.15499		4.644	2.15499	1.293
4.65	2.15639	1.15639		4.65	2.15639	1.29383
4.656	2.15778	1.15778		4.656	2.15778	1.29467
4.662	2.15917	1.15917		4.662	2.15917	1.2955
4.668	2.16056	1.16056		4.668	2.16056	1.29633
4.674	2.16194	1.16194		4.674	2.16194	1.29717
4.68	2.16333	1.16333		4.68	2.16333	1.298
4.686	2.16472	1.16472		4.686	2.16472	1.29883
4.692	2.1661	1.1661		4.692	2.1661	1.29966
4.698	2.16749	1.16749		4.698	2.16749	1.30049
4.704	2.16887	1.16887		4.704	2.16887	1.30132
4.71	2.17025	1.17025		4.71	2.17025	1.30215
4.716	2.17164	1.17164		4.716	2.17164	1.30298
4.722	2.17302	1.17302		4.722	2.17302	1.30381
4.728	2.1744	1.1744		4.728	2.1744	1.30464
4.734	2.17578	1.17578		4.734	2.17578	1.30547
4.74	2.17715	1.17715		4.74	2.17715	1.30629
4.746	2.17853	1.17853		4.746	2.17853	1.30712
4.752	2.17991	1.17991		4.752	2.17991	1.30794
4.758	2.18128	1.18128		4.758	2.18128	1.30877
4.764	2.18266	1.18266		4.764	2.18266	1.3096
4.77	2.18403	1.18403		4.77	2.18403	1.31042
4.776	2.18541	1.18541		4.776	2.18541	1.31124
4.782	2.18678	1.18678		4.782	2.18678	1.31207
4.788	2.18815	1.18815		4.788	2.18815	1.31289
4.794	2.18952	1.18952		4.794	2.18952	1.31371
4.8	2.19089	1.19089		4.8	2.19089	1.31453
4.806	2.19226	1.19226		4.806	2.19226	1.31536
4.812	2.19363	1.19363		4.812	2.19363	1.31618
4.818	2.19499	1.19499		4.818	2.19499	1.317
4.824	2.19636	1.19636		4.824	2.19636	1.31782
4.83	2.19773	1.19773		4.83	2.19773	1.31864
4.836	2.19909	1.19909		4.836	2.19909	1.31945
4.842	2.20045	1.20045		4.842	2.20045	1.32027
4.848	2.20182	1.20182		4.848	2.20182	1.32109
4.854	2.20318	1.20318		4.854	2.20318	1.32191
4.86	2.20454	1.20454		4.86	2.20454	1.32272
4.866	2.2059	1.2059		4.866	2.2059	1.32354
4.872	2.20726	1.20726		4.872	2.20726	1.32436
4.878	2.20862	1.20862		4.878	2.20862	1.32517
4.884	2.20998	1.20998		4.884	2.20998	1.32599
4.89	2.21133	1.21133		4.89	2.21133	1.3268
4.896	2.21269	1.21269		4.896	2.21269	1.32761
4.902	2.21405	1.21405		4.902	2.21405	1.32843
4.908	2.2154	1.2154		4.908	2.2154	1.32924
4.914	2.21675	1.21675		4.914	2.21675	1.33005
4.92	2.21811	1.21811		4.92	2.21811	1.33086
4.926	2.21946	1.21946		4.926	2.21946	1.33168
4.932	2.22081	1.22081		4.932	2.22081	1.33249
4.938	2.22216	1.22216		4.938	2.22216	1.3333
4.944	2.22351	1.22351		4.944	2.22351	1.33411
4.95	2.22486	1.22486		4.95	2.22486	1.33492
4.956	2.22621	1.22621		4.956	2.22621	1.33572
4.962	2.22755	1.22755		4.962	2.22755	1.33653
4.968	2.2289	1.2289		4.968	2.2289	1.33734
4.974	2.23025	1.23025		4.974	2.23025	1.33815
4.98	2.23159	1.23159		4.98	2.23159	1.33895
4.986	2.23294	1.23294		4.986	2.23294	1.33976
4.992	2.23428	1.23428		4.992	2.23428	1.34057
4.998	2.23562	1.23562		4.998	2.23562	1.34137
5.004	2.23696	1.23696		5.004	2.23696	1.34218
5.01	2.2383	1.2383		5.01	2.2383	1.34298
5.016	2.23964	1.23964		5.016	2.23964	1.34379
5.022	2.24098	1.24098		5.022	2.24098	1.34459
5.028	2.24232	1.24232		5.028	2.24232	1.34539
5.034	2.24366	1.24366		5.034	2.24366	1.34619
5.04	2.24499	1.24499		5.04	2.24499	1.347
5.046	2.24633	1.24633		5.046	2.24633	1.3478
5.052	2.24767	1.24767		5.052	2.24767	1.3486
5.058	2.249	1.249		5.058	2.249	1.3494
5.064	2.25033	1.25033		5.064	2.25033	1.3502
5.07	2.25167	1.25167		5.07	2.25167	1.351
5.076	2.253	1.253		5.076	2.253	1.3518
5.082	2.25433	1.25433		5.082	2.25433	1.3526
5.088	2.25566	1.25566		5.088	2.25566	1.3534
5.094	2.25699	1.25699		5.094	2.25699	1.35419
5.1	2.25832	1.25832		5.1	2.25832	1.35499
5.106	2.25965	1.25965		5.106	2.25965	1.35579
5.112	2.26097	1.26097		5.112	2.26097	1.35658
5.118	2.2623	1.2623		5.118	2.2623	1.35738
5.124	2.26363	1.26363		5.124	2.26363	1.35818
5.13	2.26495	1.26495		5.13	2.26495	1.35897
5.136	2.26627	1.26627		5.136	2.26627	1.35976
5.142	2.2676	1.2676		5.142	2.2676	1.36056
5.148	2.26892	1.26892		5.148	2.26892	1.36135
5.154	2.27024	1.27024		5.154	2.27024	1.36215
5.16	2.27156	1.27156		5.16	2.27156	1.36294
5.166	2.27288	1.27288		5.166	2.27288	1.36373
5.172	2.2742	1.2742		5.172	2.2742	1.36452
5.178	2.27552	1.27552		5.178	2.27552	1.36531
5.184	2.27684	1.27684		5.184	2.27684	1.3661
5.19	2.27816	1.27816		5.19	2.27816	1.36689
5.196	2.27947	1.27947		5.196	2.27947	1.36768
5.202	2.28079	1.28079		5.202	2.28079	1.36847
5.208	2.2821	1.2821		5.208	2.2821	1.36926
5.214	2.28342	1.28342		5.214	2.28342	1.37005
5.22	2.28473	1.28473		5.22	2.28473	1.37084
5.226	2.28604	1.28604		5.226	2.28604	1.37163
5.232	2.28736	1.28736		5.232	2.28736	1.37241
5.238	2.28867	1.28867		5.238	2.28867	1.3732
5.244	2.28998	1.28998		5.244	2.28998	1.37399
5.25	2.29129	1.29129		5.25	2.29129	1.37477
5.256	2.2926	1.2926		5.256	2.2926	1.37556
5.262	2.2939	1.2939		5.262	2.2939	1.37634
5.268	2.29521	1.29521		5.268	2.29521	1.37713
5.274	2.29652	1.29652		5.274	2.29652	1.37791
5.28	2.29783	1.29783		5.28	2.29783	1.3787
5.286	2.29913	1.29913		5.286	2.29913	1.37948
5.292	2.30043	1.30043		5.292	2.30043	1.38026
5.298	2.30174	1.30174		5.298	2.30174	1.38104
5.304	2.30304	1.30304		5.304	2.30304	1.38182
5.31	2.30434	1.30434		5.31	2.30434	1.38261
5.316	2.30565	1.30565		5.316	2.30565	1.38339
5.322	2.30695	1.30695		5.322	2.30695	1.38417
5.328	2.30825	1.30825		5.328	2.30825	1.38495
5.334	2.30955	1.30955		5.334	2.30955	1.38573
5.34	2.31084	1.31084		5.34	2.31084	1.38651
5.346	2.31214	1.31214		5.346	2.31214	1.38729
5.352	2.31344	1.31344		5.352	2.31344	1.38806
5.358	2.31474	1.31474		5.358	2.31474	1.38884
5.364	2.31603	1.31603		5.364	2.31603	1.38962
5.37	2.31733	1.31733		5.37	2.31733	1.3904
5.376	2.31862	1.31862		5.376	2.31862	1.39117
5.382	2.31991	1.31991		5.382	2.31991	1.39195
5.388	2.32121	1.32121		5.388	2.32121	1.39272
5.394	2.3225	1.3225		5.394	2.3225	1.3935
5.4	2.32379	1.32379		5.4	2.32379	1.39427
5.406	2.32508	1.32508		5.406	2.32508	1.39505
5.412	2.32637	1.32637		5.412	2.32637	1.39582
5.418	2.32766	1.32766		5.418	2.32766	1.3966
5.424	2.32895	1.32895		5.424	2.32895	1.39737
5.43	2.33024	1.33024		5.43	2.33024	1.39814
5.436	2.33152	1.33152		5.436	2.33152	1.39891
5.442	2.33281	1.33281		5.442	2.33281	1.39969
5.448	2.3341	1.3341		5.448	2.3341	1.40046
5.454	2.33538	1.33538		5.454	2.33538	1.40123
5.46	2.33666	1.33666		5.46	2.33666	1.402
5.466	2.33795	1.33795		5.466	2.33795	1.40277
5.472	2.33923	1.33923		5.472	2.33923	1.40354
5.478	2.34051	1.34051		5.478	2.34051	1.40431
5.484	2.34179	1.34179		5.484	2.34179	1.40508
5.49	2.34307	1.34307		5.49	2.34307	1.40584
5.496	2.34435	1.34435		5.496	2.34435	1.40661
5.502	2.34563	1.34563		5.502	2.34563	1.40738
5.508	2.34691	1.34691		5.508	2.34691	1.40815
5.514	2.34819	1.34819		5.514	2.34819	1.40891
5.52	2.34947	1.34947		5.52	2.34947	1.40968
5.526	2.35074	1.35074		5.526	2.35074	1.41045
5.532	2.35202	1.35202		5.532	2.35202	1.41121
5.538	2.3533	1.3533		5.538	2.3533	1.41198
5.544	2.35457	1.35457		5.544	2.35457	1.41274
5.55	2.35584	1.35584		5.55	2.35584	1.41351
5.556	2.35712	1.35712		5.556	2.35712	1.41427
5.562	2.35839	1.35839		5.562	2.35839	1.41503
5.568	2.35966	1.35966		5.568	2.35966	1.4158
5.574	2.36093	1.36093		5.574	2.36093	1.41656
5.58	2.3622	1.3622		5.58	2.3622	1.41732
5.586	2.36347	1.36347		5.586	2.36347	1.41808
5.592	2.36474	1.36474		5.592	2.36474	1.41884
5.598	2.36601	1.36601		5.598	2.36601	1.41961
5.604	2.36728	1.36728		5.604	2.36728	1.42037
5.61	2.36854	1.36854		5.61	2.36854	1.42113
5.616	2.36981	1.36981		5.616	2.36981	1.42189
5.622	2.37108	1.37108		5.622	2.37108	1.42265
5.628	2.37234	1.37234		5.628	2.37234	1.4234
5.634	2.3736	1.3736		5.634	2.3736	1.42416
5.64	2.37487	1.37487		5.64	2.37487	1.42492
5.646	2.37613	1.37613		5.646	2.37613	1.42568
5.652	2.37739	1.37739		5.652	2.37739	1.42644
5.658	2.37866	1.37866		5.658	2.37866	1.42719
5.664	2.37992	1.37992		5.664	2.37992	1.42795
5.67	2.38118	1.38118		5.67	2.38118	1.42871
5.676	2.38244	1.38244		5.676	2.38244	1.42946
5.682	2.38369	1.38369		5.682	2.38369	1.43022
5.688	2.38495	1.38495		5.688	2.38495	1.43097
5.694	2.38621	1.38621		5.694	2.38621	1.43173
5.7	2.38747	1.38747		5.7	2.38747	1.43248
5.706	2.38872	1.38872		5.706	2.38872	1.43323
5.712	2.38998	1.38998		5.712	2.38998	1.43399
5.718	2.39123	1.39123		5.718	2.39123	1.43474
5.724	2.39249	1.39249		5.724	2.39249	1.43549
5.73	2.39374	1.39374		5.73	2.39374	1.43625
5.736	2.39499	1.39499		5.736	2.39499	1.437
5.742	2.39625	1.39625		5.742	2.39625	1.43775
5.748	2.3975	1.3975		5.748	2.3975	1.4385
5.754	2.39875	1.39875		5.754	2.39875	1.43925
5.76	2.4	1.4		5.76	2.4	1.44
5.766	2.40125	1.40125		5.766	2.40125	1.44075
5.772	2.4025	1.4025		5.772	2.4025	1.4415
5.778	2.40375	1.40375		5.778	2.40375	1.44225
5.784	2.40499	1.40499		5.784	2.40499	1.443
5.79	2.40624	1.40624		5.79	2.40624	1.44375
5.796	2.40749	1.40749		5.796	2.40749	1.44449
5.802	2.40873	1.40873		5.802	2.40873	1.44524
5.808	2.40998	1.40998		5.808	2.40998	1.44599
5.814	2.41122	1.41122		5.814	2.41122	1.44673
5.82	2.41247	1.41247		5.82	2.41247	1.44748
5.826	2.41371	1.41371		5.826	2.41371	1.44823
5.832	2.41495	1.41495		5.832	2.41495	1.44897
5.838	2.4162	1.4162		5.838	2.4162	1.44972
5.844	2.41744	1.41744		5.844	2.41744	1.45046
5.85	2.41868	1.41868		5.85	2.41868	1.45121
5.856	2.41992	1.41992		5.856	2.41992	1.45195
5.862	2.42116	1.42116		5.862	2.42116	1.45269
5.868	2.4224	1.4224		5.868	2.4224	1.45344
5.874	2.42363	1.42363		5.874	2.42363	1.45418
5.88	2.42487	1.42487		5.88	2.42487	1.45492
5.886	2.42611	1.42611		5.886	2.42611	1.45566
5.892	2.42734	1.42734		5.892	2.42734	1.45641
5.898	2.42858	1.42858		5.898	2.42858	1.45715
5.904	2.42981	1.42981		5.904	2.42981	1.45789
5.91	2.43105	1.43105		5.91	2.43105	1.45863
5.916	2.43228	1.43228		5.916	2.43228	1.45937
5.922	2.43352	1.43352		5.922	2.43352	1.46011
5.928	2.43475	1.43475		5.928	2.43475	1.46085
5.934	2.43598	1.43598		5.934	2.43598	1.46159
5.94	2.43721	1.43721		5.94	2.43721	1.46233
5.946	2.43844	1.43844		5.946	2.43844	1.46307
5.952	2.43967	1.43967		5.952	2.43967	1.4638
5.958	2.4409	1.4409		5.958	2.4409	1.46454
5.964	2.44213	1.44213		5.964	2.44213	1.46528
5.97	2.44336	1.44336		5.97	2.44336	1.46602
5.976	2.44459	1.44459		5.976	2.44459	1.46675
5.982	2.44581	1.44581		5.982	2.44581	1.46749
5.988	2.44704	1.44704		5.988	2.44704	1.46822
5.994	2.44826	1.44826		5.994	2.44826	1.46896
6	2.44949	1.44949		6	2.44949	1.46969

## Sheet: Figure 2
Panel A						Panel B						Panel C
No Inhibition			With Inhibition			No Inhibition			With Inhibition			ouput rates for ga = 20			ouput rates for ga = 40
Input rate	Output rate		Input rate	Output rate		Input rate	Output rate		Input rate	Output rate		no inhib	with inhib		no inhib	with inhib
0.482759	0.482759		0.344828	0.137931		1.93103	0.0689655		2.68966	0		0.482759	0.137931		0.0689655	0
1.58621	1.37931		1.10345	0.827586		2.96552	0.413793		3.37931	0		1.37931	0.827586		0.413793	0
1.58621	1.44828		1.10345	0.482759		5.37931	1.31034		5.03448	0		1.44828	0.482759		1.31034	0
1.72414	1.58621		1.86207	0.896552		7.10345	1.86207		6.89655	0		1.58621	0.896552		1.86207	0
3.03448	2.48276		2.34483	1.37931		10.8276	3.03448		9.58621	0		2.48276	1.37931		3.03448	0
2.68966	2.27586		2.41379	1.31034		12.4828	3.17241		10.6897	0		2.27586	1.31034		3.17241	0
2.89655	2.55172		3.37931	1.86207		14.4828	3.93103		13.8621	0		2.55172	1.86207		3.93103	0
4.34483	3.51724		3.7931	2.13793		16	3.93103		15.8621	0		3.51724	2.13793		3.93103	0
4.68966	3.72414		4	2.13793		16.6897	4.48276		19.3793	0.0689655		3.72414	2.13793		4.48276	0.0689655
5.24138	4.41379		6.06897	2.89655		20.7586	5.24138		19.2414	0		4.41379	2.89655		5.24138	0
5.7931	4.41379		5.51724	2.89655		26.8966	6.06897		23.3103	0.0689655		4.41379	2.89655		6.06897	0.0689655
7.24138	5.37931		5.37931	2.55172		23.4483	5.44828		23.5172	0.0689655		5.37931	2.55172		5.44828	0.0689655
5.31034	4.06897		5.65517	2.55172		25.8621	5.72414		24.6897	0		4.06897	2.55172		5.72414	0
8.27586	6.41379		6.34483	3.10345		28.8276	6.27586		29.2414	0		6.41379	3.10345		6.27586	0
8	5.72414		7.37931	3.24138		31.931	6.48276		29.6552	0.344828		5.72414	3.24138		6.48276	0.344828
7.58621	5.24138		6.48276	3.93103		31.8621	6.68966		31.7241	0.137931		5.24138	3.93103		6.68966	0.137931
10.1379	6.96552		8.2069	4		35.3103	7.17241		33.5862	0.551724		6.96552	4		7.17241	0.551724
7.86207	5.86207		8.89655	4		32.2759	6.62069		37.3793	0.689655		5.86207	4		6.62069	0.689655
9.7931	6.48276		8.2069	4.13793		37.7241	7.31034		38.8276	0.62069		6.48276	4.13793		7.31034	0.62069
9.93103	6.34483		10.6897	5.24138		41.8621	7.93103		40	0.758621		6.34483	5.24138		7.93103	0.758621
9.58621	6.06897		12.7586	4.89655		41.2414	7.65517		40.6897	1.10345		6.06897	4.89655		7.65517	1.10345
9.51724	6.48276		12.1379	5.10345		41.931	8.06897		40.9655	0.896552		6.48276	5.10345		8.06897	0.896552
12.4138	7.37931		12	4.96552		48.8966	8.55172		46.2759	1.51724		7.37931	4.96552		8.55172	1.51724
11.931	7.24138		13.0345	5.37931		46.6207	8.27586		50.3448	2		7.24138	5.37931		8.27586	2
12.9655	7.7931		11.0345	4.62069		48.2759	8.41379		51.0345	1.93103		7.7931	4.62069		8.41379	1.93103
13.1724	8.48276		12.9655	5.31034		52.2759	8.96552		51.0345	2.06897		8.48276	5.31034		8.96552	2.06897
14.1379	8.55172		13.1034	5.24138		53.0345	8.89655		53.5172	2.34483		8.55172	5.24138		8.89655	2.34483
13.5172	7.44828		15.1034	5.37931		55.5862	9.03448		54.1379	2.48276		7.44828	5.37931		9.03448	2.48276
16.8966	9.31034		12.8966	5.58621		56.1379	9.03448		57.7931	2.41379		9.31034	5.58621		9.03448	2.41379
14.4138	8.34483		14.6207	5.65517		59.5172	9.17241		58.5517	2.41379		8.34483	5.65517		9.17241	2.41379
14.8966	8.75862		14.8966	5.51724		63.1034	9.58621		64.7586	3.51724		8.75862	5.51724		9.58621	3.51724
16.8276	9.24138		17.3793	6.13793		67.931	9.93103		65.1034	3.44828		9.24138	6.13793		9.93103	3.44828
16.6897	9.03448		17.6552	6		64.6207	9.93103		70	3.24138		9.03448	6		9.93103	3.24138
17.1034	9.44828		15.0345	5.51724		64.069	9.72414		69.7931	3.7931		9.44828	5.51724		9.72414	3.7931
16.8966	9.24138		18.069	6.41379		67.1034	9.93103		68.6897	3.51724		9.24138	6.41379		9.93103	3.51724
17.7241	9.24138		18.6207	6.06897		71.5172	10		72.5517	4.27586		9.24138	6.06897		10	4.27586
18.4828	8.75862		16.8276	6.06897		70.2759	10.2069		68.8966	3.65517		8.75862	6.06897		10.2069	3.65517
18.6207	9.44828		19.1034	7.17241		73.0345	10.2069		79.1724	4.55172		9.44828	7.17241		10.2069	4.55172
19.7931	10.2759		20	6.27586		74.5517	10.3448		82.4138	4.48276		10.2759	6.27586		10.3448	4.48276
17.3103	9.24138		20.2069	6.27586		79.3103	10.6207		83.7931	4.41379		9.24138	6.27586		10.6207	4.41379
21.7241	10.5517		20.3448	7.24138		80.4138	10.4828		79.7241	4.48276		10.5517	7.24138		10.4828	4.48276
22.6207	10.4138		21.7241	7.03448		80.9655	10.7586		78.8276	4.2069		10.4138	7.03448		10.7586	4.2069
23.931	10.7586		20.8966	6.75862		84.9655	11.2414		85.931	5.03448		10.7586	6.75862		11.2414	5.03448
22.1379	10.069		21.2414	7.37931		88.2069	10.9655		86.7586	5.03448		10.069	7.37931		10.9655	5.03448
23.0345	10.4138		21.8621	6.89655		91.8621	11.0345		90.6897	4.96552		10.4138	6.89655		11.0345	4.96552
23.5172	10.6897		24.8966	7.24138		94.2759	11.5172		91.7931	4.89655		10.6897	7.24138		11.5172	4.89655
22.2069	10.4138		24.5517	7.65517		91.1034	11.3103		93.931	5.10345		10.4138	7.65517		11.3103	5.10345
25.3103	11.3103		23.8621	7.24138		90.4828	11.1034		97.3103	5.65517		11.3103	7.24138		11.1034	5.65517
26.5517	11.5172		26.1379	7.72414		100.069	11.5172		101.241	5.37931		11.5172	7.72414		11.5172	5.37931
25.7931	11.3103		22.2069	6.68966		97.6552	11.5172		102.621	5.72414		11.3103	6.68966		11.5172	5.72414
25.7241	11.1034		25.6552	7.17241		101.724	11.7241		99.0345	5.7931		11.1034	7.17241		11.7241	5.7931
27.3103	11.7241		26.4828	7.44828		104.897	11.8621		101.172	5.65517		11.7241	7.44828		11.8621	5.65517
25.5862	11.1034		28	7.86207		108.552	12.069		108.207	5.65517		11.1034	7.86207		12.069	5.65517
23.6552	10.8276		26.2759	8.41379		111.034	11.931		107.793	6		10.8276	8.41379		11.931	6
27.3103	11.2414		26.8966	7.65517		111.724	11.931		108.414	5.44828		11.2414	7.65517		11.931	5.44828
27.4483	11.7931		28.8966	8		110.759	12.1379		111.586	6.13793		11.7931	8		12.1379	6.13793
28.4828	11.8621		27.7931	8.2069		112	12.2759		113.793	6.2069		11.8621	8.2069		12.2759	6.2069
29.5172	11.5862		28.1379	8.41379		117.931	12.2759		110.069	6.06897		11.5862	8.41379		12.2759	6.06897
30.1379	11.8621		28.6207	7.86207		117.793	12.1379		116.207	5.7931		11.8621	7.86207		12.1379	5.7931
28.1379	11.3103		30.5517	8.68966		114.345	12.3448		121.31	6.62069		11.3103	8.68966		12.3448	6.62069
31.0345	12		29.1724	8.13793		121.241	12.4138		122.552	6.55172		12	8.13793		12.4138	6.55172
30.9655	12.2759		30.1379	8.62069		123.379	12.4828		121.931	6.41379		12.2759	8.62069		12.4828	6.41379
34.3448	12.6207		34.4138	9.10345		129.793	12.8966		123.034	6.75862		12.6207	9.10345		12.8966	6.75862
31.3103	11.931		30.9655	8.48276		129.517	12.6207		127.034	6.48276		11.931	8.48276		12.6207	6.48276
31.2414	12.3448		34.8276	8.62069		129.241	12.7586		128.138	6.89655		12.3448	8.62069		12.7586	6.89655
33.5172	12.4828		33.6552	8.68966		128.414	12.8276		132.828	6.82759		12.4828	8.68966		12.8276	6.82759
34.2759	12.3448		36.2759	8.96552		137.31	12.9655		135.655	6.68966		12.3448	8.96552		12.9655	6.68966
34.5517	12.6897		33.3103	8.89655		125.793	12.4828		130.276	6.82759		12.6897	8.89655		12.4828	6.82759
35.2414	13.0345		35.1034	8.96552		140.621	12.8276		145.034	7.03448		13.0345	8.96552		12.8276	7.03448
34.2069	12.8276		38.1379	9.17241		142.759	12.9655		145.379	7.58621		12.8276	9.17241		12.9655	7.58621
34.3448	13.0345		36.2069	9.03448								13.0345	9.03448
36.069	12.4828		35.4483	8.55172								12.4828	8.55172
35.6552	12.6207		35.931	9.17241								12.6207	9.17241
41.0345	13.4483		38.069	9.51724								13.4483	9.51724
35.1724	12.9655		37.0345	9.03448								12.9655	9.03448
36.4828	13.2414		39.5862	8.68966								13.2414	8.68966
41.6552	13.5862		37.5172	8.89655								13.5862	8.89655
40.069	13.4483		38.1379	9.31034								13.4483	9.31034
38.3448	12.8966		37.3103	9.31034								12.8966	9.31034
41.5172	13.3793		37.2414	9.10345								13.3793	9.10345

## Sheet: Figure 3
Panel A									Panel B
ga = 20			ga = 30			ga = 40			gsynE=0.7			gsynE=0.5			gsynE=0.4
Output rate - with inhibition	Output rate - with inhibition		Output rate - with inhibition	Output rate - with inhibition		Output rate - with inhibition	Output rate - with inhibition		Output rate - with inhibition	Output rate - with inhibition		Output rate - with inhibition	Output rate - with inhibition		Output rate - with inhibition	Output rate - with inhibition
0.482759	0.206897		0.896552	0.344828		0.206897	0		0.275862	0.275862		0.896552	0.344828		0.0689655	0
0.758621	0.137931		1.58621	0.62069		0.551724	0		0.482759	0.551724		1.58621	0.62069		0.827586	0
1.93103	0.62069		2.55172	1.03448		1.24138	0		1.7931	1.10345		2.55172	1.03448		2.2069	0
1.93103	1.17241		3.65517	1.58621		2.2069	0		1.65517	0.896552		3.65517	1.58621		3.24138	0
2.48276	1.58621		4.13793	1.24138		3.31034	0		2.34483	1.17241		4.13793	1.24138		3.51724	0
2.89655	1.86207		4.34483	1.72414		2.96552	0		1.93103	1.58621		4.34483	1.72414		3.93103	0
2.89655	2.41379		5.37931	1.7931		3.86207	0		2.89655	1.7931		5.37931	1.7931		5.51724	0
3.03448	2.13793		5.72414	2.2069		3.7931	0.0689655		2.82759	2.27586		5.72414	2.2069		5.17241	0.206897
3.65517	2.41379		5.17241	2.82759		4.89655	0.0689655		2.96552	2.68966		5.17241	2.82759		5.86207	0.206897
4.06897	2.96552		6.2069	2.75862		4.27586	0		3.51724	2.2069		6.2069	2.75862		6.27586	0.275862
4.68966	2.82759		6.34483	2.96552		5.44828	0.206897		4.55172	3.17241		6.34483	2.96552		6.06897	0.413793
4.62069	2.75862		6.55172	2.82759		5.37931	0.0689655		4.06897	3.17241		6.55172	2.82759		7.03448	0.413793
4.89655	2.96552		7.65517	2.75862		5.86207	0.137931		4.68966	3.10345		7.65517	2.75862		6.96552	0.689655
4.82759	3.37931		7.37931	3.17241		6.27586	0.0689655		4.82759	3.10345		7.37931	3.17241		7.37931	0.896552
5.72414	4		7.51724	3.86207		5.93103	0.206897		5.17241	3.17241		7.51724	3.86207		8.06897	1.24138
5.72414	4.06897		7.03448	3.37931		6.75862	0.137931		4.96552	4		7.03448	3.37931		7.86207	1.51724
5.65517	3.86207		8.34483	3.65517		6.55172	0.413793		6.2069	3.58621		8.34483	3.65517		8.48276	1.44828
5.93103	4.68966		8.75862	3.72414		7.17241	0.689655		5.58621	4.48276		8.75862	3.72414		8.34483	2.34483
6.34483	4		8.41379	3.7931		7.31034	0.827586		6.27586	4.68966		8.41379	3.7931		8.55172	2.41379
6.62069	4.06897		8.75862	4.27586		8.27586	0.827586		6.55172	4.68966		8.75862	4.27586		8.55172	2.27586
6.75862	5.10345		9.03448	4.55172		8	1.24138		7.24138	4.06897		9.03448	4.55172		9.03448	2.68966
7.44828	4.62069		9.03448	4.2069		7.86207	1.03448		6.48276	5.44828		9.03448	4.2069		8.96552	2.96552
8	4.48276		9.31034	4.27586		8.41379	1.51724		6.96552	4.68966		9.31034	4.27586		9.44828	2.55172
8.13793	5.17241		9.10345	4.75862		8.48276	1.44828		7.44828	5.7931		9.10345	4.75862		9.65517	3.58621
7.37931	5.10345		9.44828	5.24138		8.41379	1.65517		7.24138	5.44828		9.44828	5.24138		9.7931	3.65517
7.72414	5.51724		9.72414	4.96552		8.55172	2.2069		8	5.51724		9.72414	4.96552		10.2069	3.93103
8.13793	5.86207		9.51724	5.17241		8.89655	2.27586		7.58621	5.86207		9.51724	5.17241		10.4138	3.72414
8.48276	5.31034		9.72414	5.10345		8.96552	2.68966		7.7931	6.82759		9.72414	5.10345		10.4828	3.86207
8.96552	5.7931		10.4138	4.89655		8.96552	2.68966		8	6.13793		10.4138	4.89655		10.4138	4.06897
8.68966	6		9.93103	5.10345		9.37931	2.75862		9.37931	5.44828		9.93103	5.10345		10.2759	4.27586
9.31034	5.51724		10.6207	5.86207		9.44828	2.55172		8.34483	6.75862		10.6207	5.86207		10.8966	4.82759
9.03448	5.24138		9.58621	5.65517		9.72414	3.10345		8.27586	6.96552		9.58621	5.65517		10.9655	4.68966
8.68966	6.34483		10.4828	5.93103		9.65517	3.24138		9.10345	6.75862		10.4828	5.93103		10.7586	5.10345
9.37931	6.68966		10.4828	5.58621		9.72414	3.58621		8.75862	6.75862		10.4828	5.58621		10.8966	5.10345
9.37931	5.93103		10.7586	5.7931		10.1379	3.44828		9.65517	6.62069		10.7586	5.7931		11.0345	4.89655
9.44828	6.2069		11.1724	5.51724		10.2069	4.06897		10.2069	7.37931		11.1724	5.51724		11.3793	5.31034
10.069	6.48276		10.3448	6		10.2069	4.06897		10.4828	7.7931		10.3448	6		11.5172	5.72414
9.24138	6.34483		11.7241	6.41379		10.4138	4.13793		9.31034	7.31034		11.7241	6.41379		11.5172	5.51724
9.72414	6.96552		11.1724	6.68966		10.9655	4.41379		9.65517	7.03448		11.1724	6.68966		11.4483	5.31034
10.4138	6.82759		11.6552	6.34483		10.6897	4.41379		10.1379	7.10345		11.6552	6.34483		11.4483	5.58621
10	6.48276		10.9655	6.34483		10.6897	4.55172		9.65517	8.2069		10.9655	6.34483		11.7241	5.93103
10.4138	7.24138		10.9655	6.06897		10.6207	4.62069		9.86207	7.7931		10.9655	6.06897		11.5862	6
10.4138	6.68966		11.6552	7.03448		10.7586	4.06897		10.5517	7.17241		11.6552	7.03448		11.8621	5.65517
10.4138	7.7931		11.4483	6.48276		11.1724	4.75862		10.6897	8		11.4483	6.48276		11.7931	6.2069
10.6207	7.03448		12.2069	6.82759		11.2414	4.75862		10.3448	7.93103		12.2069	6.82759		12	6.13793
10.7586	7.10345		11.3793	6.41379		11.4483	5.31034		11.1724	7.7931		11.3793	6.41379		12.069	6.55172
10.8966	6.82759		11.5862	6.89655		10.9655	5.03448		12	8.75862		11.5862	6.89655		12.069	6.48276
11.3793	7.7931		11.7931	7.24138		11.3103	5.31034		11.1034	8.34483		11.7931	7.24138		12.2759	6.68966
11.3793	7.72414		12.1379	6.68966		11.7931	5.44828		10.2759	8.06897		12.1379	6.68966		12.2759	6.75862
10.8276	7.72414		11.8621	7.17241		11.6552	5.37931		11.5172	8.62069		11.8621	7.17241		12.4828	7.10345
11.1724	7.86207		12.5517	6.96552		11.7241	5.51724		11.3103	9.24138		12.5517	6.96552
10.8966	7.7931		12.8276	7.37931		11.6552	5.58621		11.5172	8.27586		12.8276	7.37931
11.0345	7.17241		12.1379	7.51724		11.7931	5.7931		12.2069	7.86207		12.1379	7.51724
11.1724	8.2069		12.4828	7.17241		11.8621	5.93103		11.6552	9.24138		12.4828	7.17241
11.3793	8.06897		11.7241	7.10345		11.8621	6.13793		11.5862	9.31034		11.7241	7.10345
11.4483	8.34483		12.8966	7.44828		12.069	6.2069		11.8621	10.1379		12.8966	7.44828
11.5172	7.65517		12.6207	7.51724		12.2759	5.7931		13.1034	9.31034		12.6207	7.51724
11.6552	8.27586		12.8276	7.44828		12.2759	6.75862		12.1379	9.58621		12.8276	7.44828
11.7241	8.68966		12.7586	8.27586		12.069	6.82759					12.7586	8.27586
11.3793	8.75862		13.0345	7.51724		12.5517	6.27586					13.0345	7.51724
11.7241	7.93103		12.8966	7.86207		12.4828	6.96552					12.8966	7.86207
11.6552	8.55172		13.1034	7.58621		12.4828	6.55172					13.1034	7.58621
11.931	8.2069		12.8966	7.93103		12.5517	6.82759					12.8966	7.93103
12.7586	7.86207		12.8966	8.13793		12.6207	6.55172					12.8966	8.13793
12.1379	8.48276		13.3103	7.86207		12.6207	7.03448					13.3103	7.86207
12.4828	8.96552		13.1724	7.72414								13.1724	7.72414
12.8966	9.10345		13.1034	8.06897								13.1034	8.06897
12.7586	8.75862		13.7241	7.86207								13.7241	7.86207
12.7586	8.62069		13.5172	8.13793								13.5172	8.13793
12.6207	8.82759		13.931	8								13.931	8
12.6207	9.24138
13.2414	8.82759
12.5517	8.55172
12.8966	8.68966
13.4483	9.51724
12.9655	9.03448
13.2414	9.10345
13.1724	9.24138
12.9655	9.44828
13.1034	9.10345

## Sheet: Figure 4
Panel A									Panel B
gsynI = 0.5			gsynI = 1			gsynI = 2			rsynI = 30			rsynI = 50			rsynI = 70
gsynE	gA		gsynE	gA		gsynE	gA		gsynE	gA		gsynE	gA		gsynE	gA
0.2	5		0.2	3		0.21	0		0.2	7		0.2	3		0.225	0
0.3	15		0.3	13		0.3	8		0.3	17		0.3	13		0.3	7
0.4	25		0.4	22		0.4	17		0.4	27		0.4	22		0.4	18
0.5	36		0.5	33		0.5	27		0.5	37		0.5	33		0.5	28
0.6	47		0.6	43		0.6	38		0.6	48		0.6	43		0.6	38
0.7	58		0.7	54		0.7	49		0.7	59		0.7	54		0.7	50

## Sheet: Figure 5
Panel A																				Panel B																				Panel C
gA=0						gA = 20						gA = 30								b=0						b=.5						b=1								sI=0						sI=.5
V nullcline			n nullcline			V nullcline			n nullcline			V nullcline			n nullcline					V nullcline			n nullcline			V nullcline			n nullcline			V nullcline			n nullcline					V nullcline			n nullcline			V nullcline			n nullcline
V	n		V	n		V	n		V	n		V	n		V	n				V	n		V	n		V	n		V	n		V	n		V	n				V	n		V	n		V	n		V
-75.3984	1		-90	0.0007		-75.3984	1		-90	0.0007		-75.4033	1		-90	0.0007				-75.3884	1		-90	0.0007		-75.3984	1		-90	0.0007		-75.3984	1		-90	0.0007				-74.9105	1		-90	0.0007		-75.3984	1		-90
-74.977	0.975		-86.5	0.0011		-74.977	0.975		-86.5	0.0011		-74.9834	0.975		-86.5	0.0011				-74.9643	0.975		-86.5	0.0011		-74.977	0.975		-86.5	0.0011		-74.977	0.975		-86.5	0.0011				-74.4185	0.975		-86.5	0.0011		-74.977	0.975		-86.5
-74.977	0.975		-86.5	0.0011		-74.977	0.975		-86.5	0.0011		-74.9834	0.975		-86.5	0.0011				-74.9643	0.975		-86.5	0.0011		-74.977	0.975		-86.5	0.0011		-74.977	0.975		-86.5	0.0011				-74.4185	0.975		-86.5	0.0011		-74.977	0.975		-86.5
-74.5117	0.95		-83	0.0017		-74.5117	0.95		-83	0.0017		-74.5197	0.95		-83	0.0017				-74.4956	0.95		-83	0.0017		-74.5117	0.95		-83	0.0017		-74.5117	0.95		-83	0.0017				-73.8699	0.95		-83	0.0017		-74.5117	0.95		-83
-74.5117	0.95		-83	0.0017		-74.5117	0.95		-83	0.0017		-74.5197	0.95		-83	0.0017				-74.4956	0.95		-83	0.0017		-74.5117	0.95		-83	0.0017		-74.5117	0.95		-83	0.0017				-73.8699	0.95		-83	0.0017		-74.5117	0.95		-83
-73.9979	0.925		-79.5	0.0026		-73.9979	0.925		-79.5	0.0026		-74.0079	0.925		-79.5	0.0026				-73.9776	0.925		-79.5	0.0026		-73.9979	0.925		-79.5	0.0026		-73.9979	0.925		-79.5	0.0026				-73.2573	0.925		-79.5	0.0026		-73.9979	0.925		-79.5
-73.9979	0.925		-79.5	0.0026		-73.9979	0.925		-79.5	0.0026		-74.0079	0.925		-79.5	0.0026				-73.9776	0.925		-79.5	0.0026		-73.9979	0.925		-79.5	0.0026		-73.9979	0.925		-79.5	0.0026				-73.2573	0.925		-79.5	0.0026		-73.9979	0.925		-79.5
-73.4307	0.9		-76	0.0041		-73.4307	0.9		-76	0.0041		-73.4433	0.9		-76	0.0041				-73.4053	0.9		-76	0.0041		-73.4307	0.9		-76	0.0041		-73.4307	0.9		-76	0.0041				-72.5729	0.9		-76	0.0041		-73.4307	0.9		-76
-73.4307	0.9		-76	0.0041		-73.4307	0.9		-76	0.0041		-73.4433	0.9		-76	0.0041				-73.4053	0.9		-76	0.0041		-73.4307	0.9		-76	0.0041		-73.4307	0.9		-76	0.0041				-72.5729	0.9		-76	0.0041		-73.4307	0.9		-76
-72.8051	0.875		-72.5	0.0063		-72.8051	0.875		-72.5	0.0063		-72.8208	0.875		-72.5	0.0063				-72.7734	0.875		-72.5	0.0063		-72.8051	0.875		-72.5	0.0063		-72.8051	0.875		-72.5	0.0063				-72.5	0.8974		-72.5	0.0063		-72.8051	0.875		-72.5
-72.8051	0.875		-72.5	0.0063		-72.8051	0.875		-72.5	0.0063		-72.8208	0.875		-72.5	0.0063				-72.7734	0.875		-72.5	0.0063		-72.8051	0.875		-72.5	0.0063		-72.8051	0.875		-72.5	0.0063				-72.5	0.8974		-72.5	0.0063		-72.8051	0.875		-72.5
-72.5	0.8634		-69	0.0097		-72.5	0.8634		-69	0.0097		-72.5	0.8627		-69	0.0097				-72.5	0.8646		-69	0.0097		-72.5	0.8634		-69	0.0097		-72.5	0.8634		-69	0.0097				-71.8112	0.875		-69	0.0097		-72.5	0.8634		-69
-72.5	0.8634		-69	0.0097		-72.5	0.8634		-69	0.0097		-72.5	0.8627		-69	0.0097				-72.5	0.8646		-69	0.0097		-72.5	0.8634		-69	0.0097		-72.5	0.8634		-69	0.0097				-71.8112	0.875		-69	0.0097		-72.5	0.8634		-69
-72.1178	0.85		-65.5	0.015		-72.1178	0.85		-65.5	0.015		-72.1382	0.85		-65.5	0.015				-72.0763	0.85		-65.5	0.015		-72.1178	0.85		-65.5	0.015		-72.1178	0.85		-65.5	0.015				-70.9604	0.85		-65.5	0.015		-72.1178	0.85		-65.5
-72.1178	0.85		-65.5	0.015		-72.1178	0.85		-65.5	0.015		-72.1382	0.85		-65.5	0.015				-72.0763	0.85		-65.5	0.015		-72.1178	0.85		-65.5	0.015		-72.1178	0.85		-65.5	0.015				-70.9604	0.85		-65.5	0.015		-72.1178	0.85		-65.5
-71.364	0.825		-62	0.023		-71.364	0.825		-62	0.023		-71.3913	0.825		-62	0.023				-71.3084	0.825		-62	0.023		-71.364	0.825		-62	0.023		-71.364	0.825		-62	0.023				-70.01	0.825		-62	0.023		-71.364	0.825		-62
-71.364	0.825		-61.4601	0.025		-71.364	0.825		-61.4601	0.025		-71.3913	0.825		-61.4601	0.025				-71.3084	0.825		-61.4601	0.025		-71.364	0.825		-61.4601	0.025		-71.364	0.825		-61.4601	0.025				-70.01	0.825		-61.4601	0.025		-71.364	0.825		-61.4601
-70.5375	0.8		-58.5	0.0351		-70.5375	0.8		-58.5	0.0351		-70.5734	0.8		-58.5	0.0351				-70.4643	0.8		-58.5	0.0351		-70.5375	0.8		-58.5	0.0351		-70.5375	0.8		-58.5	0.0351				-69	0.8011		-58.5	0.0351		-70.5375	0.8		-58.5
-70.5375	0.8		-58.5	0.0351		-70.5375	0.8		-58.5	0.0351		-70.5734	0.8		-58.5	0.0351				-70.4643	0.8		-58.5	0.0351		-70.5375	0.8		-58.5	0.0351		-70.5375	0.8		-58.5	0.0351				-69	0.8011		-58.5	0.0351		-70.5375	0.8		-58.5
-69.634	0.775		-55.7028	0.05		-69.634	0.775		-55.7028	0.05		-69.6803	0.775		-55.7028	0.05				-69.5391	0.775		-55.7028	0.05		-69.634	0.775		-55.7028	0.05		-69.634	0.775		-55.7028	0.05				-68.9493	0.8		-55.7028	0.05		-69.634	0.775		-55.7028
-69.634	0.775		-55.7028	0.05		-69.634	0.775		-55.7028	0.05		-69.6803	0.775		-55.7028	0.05				-69.5391	0.775		-55.7028	0.05		-69.634	0.775		-55.7028	0.05		-69.634	0.775		-55.7028	0.05				-68.9493	0.8		-55.7028	0.05		-69.634	0.775		-55.7028
-69	0.7584		-55	0.0534		-69	0.7584		-55	0.0534		-69	0.757		-55	0.0534				-69	0.7611		-55	0.0534		-69	0.7584		-55	0.0534		-69	0.7584		-55	0.0534				-67.7778	0.775		-55	0.0534		-69	0.7584		-55
-69	0.7584		-55	0.0534		-69	0.7584		-55	0.0534		-69	0.757		-55	0.0534				-69	0.7611		-55	0.0534		-69	0.7584		-55	0.0534		-69	0.7584		-55	0.0534				-67.7778	0.775		-55	0.0534		-69	0.7584		-55
-68.6533	0.75		-52.2505	0.075		-68.6533	0.75		-52.2505	0.075		-68.7136	0.75		-52.2505	0.075				-68.5274	0.75		-52.2505	0.075		-68.6533	0.75		-52.2505	0.075		-68.6533	0.75		-52.2505	0.075				-66.4754	0.75		-52.2505	0.075		-68.6533	0.75		-52.2505
-68.6533	0.75		-52.2505	0.075		-68.6533	0.75		-52.2505	0.075		-68.7136	0.75		-52.2505	0.075				-68.5274	0.75		-52.2505	0.075		-68.6533	0.75		-52.2505	0.075		-68.6533	0.75		-52.2505	0.075				-66.4754	0.75		-52.2505	0.075		-68.6533	0.75		-52.2505
-67.5978	0.725		-51.5	0.0804		-67.5978	0.725		-51.5	0.0804		-67.6801	0.725		-51.5	0.0804				-67.4251	0.725		-51.5	0.0804		-67.5978	0.725		-51.5	0.0804		-67.5978	0.725		-51.5	0.0804				-65.5	0.7326		-51.5	0.0804		-67.5978	0.725		-51.5
-67.5978	0.725		-51.5	0.0804		-67.5978	0.725		-51.5	0.0804		-67.6801	0.725		-51.5	0.0804				-67.4251	0.725		-51.5	0.0804		-67.5978	0.725		-51.5	0.0804		-67.5978	0.725		-51.5	0.0804				-65.5	0.7326		-51.5	0.0804		-67.5978	0.725		-51.5
-66.4612	0.7		-49.8163	0.1		-66.4612	0.7		-49.8163	0.1		-66.5704	0.7		-49.8163	0.1				-66.2312	0.7		-49.8163	0.1		-66.4612	0.7		-49.8163	0.1		-66.4612	0.7		-49.8163	0.1				-65.0388	0.725		-49.8163	0.1		-66.4612	0.7		-49.8163
-66.4612	0.7		-49.8163	0.1		-66.4612	0.7		-49.8163	0.1		-66.5704	0.7		-49.8163	0.1				-66.2312	0.7		-49.8163	0.1		-66.4612	0.7		-49.8163	0.1		-66.4612	0.7		-49.8163	0.1				-65.0388	0.725		-49.8163	0.1		-66.4612	0.7		-49.8163
-65.5	0.6799		-48	0.1192		-65.5	0.6799		-48	0.1192		-65.5	0.6772		-48	0.1192				-65.5	0.6852		-48	0.1192		-65.5	0.6799		-48	0.1192		-65.5	0.6799		-48	0.1192				-63.4716	0.7		-48	0.1192		-65.5	0.6799		-48
-65.5	0.6799		-48	0.1192		-65.5	0.6799		-48	0.1192		-65.5	0.6772		-48	0.1192				-65.5	0.6852		-48	0.1192		-65.5	0.6799		-48	0.1192		-65.5	0.6799		-48	0.1192				-63.4716	0.7		-48	0.1192		-65.5	0.6799		-48
-65.2497	0.675		-47.6574	0.125		-65.2497	0.675		-47.6574	0.125		-65.3898	0.675		-47.6574	0.125				-64.9427	0.675		-47.6574	0.125		-65.2497	0.675		-47.6574	0.125		-65.2497	0.675		-47.6574	0.125				-62	0.6783		-47.6574	0.125		-65.2497	0.675		-47.6574
-65.2497	0.675		-47.6574	0.125		-65.2497	0.675		-47.6574	0.125		-65.3898	0.675		-47.6574	0.125				-64.9427	0.675		-47.6574	0.125		-65.2497	0.675		-47.6574	0.125		-65.2497	0.675		-47.6574	0.125				-62	0.6783		-47.6574	0.125		-65.2497	0.675		-47.6574
-63.9819	0.65		-46.0943	0.15		-63.9819	0.65		-46.0943	0.15		-64.1735	0.65		-46.0943	0.15				-63.5588	0.65		-46.0943	0.15		-63.9819	0.65		-46.0943	0.15		-63.9819	0.65		-46.0943	0.15				-61.7573	0.675		-46.0943	0.15		-63.9819	0.65		-46.0943
-63.9819	0.65		-46.0943	0.15		-63.9819	0.65		-46.0943	0.15		-64.1735	0.65		-46.0943	0.15				-63.5588	0.65		-46.0943	0.15		-63.9819	0.65		-46.0943	0.15		-63.9819	0.65		-46.0943	0.15				-61.7573	0.675		-46.0943	0.15		-63.9819	0.65		-46.0943
-62.6506	0.625		-44.5	0.1733		-62.6506	0.625		-44.5	0.1733		-62.9028	0.625		-44.5	0.1733				-62.0891	0.625		-44.5	0.1733		-62.6506	0.625		-44.5	0.1733		-62.6506	0.625		-44.5	0.1733				-59.9282	0.65		-44.5	0.1733		-62.6506	0.625		-44.5
-62.6506	0.625		-44.5	0.1733		-62.6506	0.625		-44.5	0.1733		-62.9028	0.625		-44.5	0.1733				-62.0891	0.625		-44.5	0.1733		-62.6506	0.625		-44.5	0.1733		-62.6506	0.625		-44.5	0.1733				-59.9282	0.65		-44.5	0.1733		-62.6506	0.625		-44.5
-62	0.6128		-44.4246	0.175		-62	0.6128		-44.4246	0.175		-62	0.6074		-44.4246	0.175				-62	0.6234		-44.4246	0.175		-62	0.6128		-44.4246	0.175		-62	0.6128		-44.4246	0.175				-58.5	0.6315		-44.4246	0.175		-62	0.6128		-44.4246
-62	0.6128		-44.4246	0.175		-62	0.6128		-44.4246	0.175		-62	0.6074		-44.4246	0.175				-62	0.6234		-44.4246	0.175		-62	0.6128		-44.4246	0.175		-62	0.6128		-44.4246	0.175				-58.5	0.6315		-44.4246	0.175		-62	0.6128		-44.4246
-61.284	0.6		-43.2811	0.2		-61.284	0.6		-43.2811	0.2		-61.6058	0.6		-43.2811	0.2				-60.518	0.6		-43.2811	0.2		-61.284	0.6		-43.2811	0.2		-61.284	0.6		-43.2811	0.2				-57.9673	0.625		-43.2811	0.2		-61.284	0.6		-43.2811
-61.284	0.6		-43.2811	0.2		-61.284	0.6		-43.2811	0.2		-61.6058	0.6		-43.2811	0.2				-60.518	0.6		-43.2811	0.2		-61.284	0.6		-43.2811	0.2		-61.284	0.6		-43.2811	0.2				-57.9673	0.625		-43.2811	0.2		-61.284	0.6		-43.2811
-59.8971	0.575		-42.0536	0.225		-59.8971	0.575		-42.0536	0.225		-60.3211	0.575		-42.0536	0.225				-58.8735	0.575		-42.0536	0.225		-59.8971	0.575		-42.0536	0.225		-59.8971	0.575		-42.0536	0.225				-55.9136	0.6		-42.0536	0.225		-59.8971	0.575		-42.0536
-59.8971	0.575		-42.0536	0.225		-59.8971	0.575		-42.0536	0.225		-60.3211	0.575		-42.0536	0.225				-58.8735	0.575		-42.0536	0.225		-59.8971	0.575		-42.0536	0.225		-59.8971	0.575		-42.0536	0.225				-55.9136	0.6		-42.0536	0.225		-59.8971	0.575		-42.0536
-58.5	0.5501		-41	0.2451		-58.5	0.5501		-41	0.2451		-59.0299	0.55		-41	0.2451				-58.5	0.5692		-41	0.2451		-58.5	0.5501		-41	0.2451		-58.5	0.5501		-41	0.2451				-55	0.589		-41	0.2451		-58.5	0.5501		-41
-58.5	0.5501		-41	0.2451		-58.5	0.5501		-41	0.2451		-59.0299	0.55		-41	0.2451				-58.5	0.5692		-41	0.2451		-58.5	0.5501		-41	0.2451		-58.5	0.5501		-41	0.2451				-55	0.589		-41	0.2451		-58.5	0.5501		-41
-58.4918	0.55		-40.8261	0.25		-58.4918	0.55		-40.8261	0.25		-58.5	0.5393		-40.8261	0.25				-57.1219	0.55		-40.8261	0.25		-58.4918	0.55		-40.8261	0.25		-58.4918	0.55		-40.8261	0.25				-53.7717	0.575		-40.8261	0.25		-58.4918	0.55		-40.8261
-58.4918	0.55		-40.8261	0.25		-58.4918	0.55		-40.8261	0.25		-58.5	0.5393		-40.8261	0.25				-57.1219	0.55		-40.8261	0.25		-58.4918	0.55		-40.8261	0.25		-58.4918	0.55		-40.8261	0.25				-53.7717	0.575		-40.8261	0.25		-58.4918	0.55		-40.8261
-57.1234	0.525		-39.9107	0.275		-57.1234	0.525		-39.9107	0.275		-57.7887	0.525		-39.9107	0.275				-55.3029	0.525		-39.9107	0.275		-57.1234	0.525		-39.9107	0.275		-57.1234	0.525		-39.9107	0.275				-51.5475	0.55		-39.9107	0.275		-57.1234	0.525		-39.9107
-57.1234	0.525		-39.9107	0.275		-57.1234	0.525		-39.9107	0.275		-57.7887	0.525		-39.9107	0.275				-55.3029	0.525		-39.9107	0.275		-57.1234	0.525		-39.9107	0.275		-57.1234	0.525		-39.9107	0.275				-51.5475	0.55		-39.9107	0.275		-57.1234	0.525		-39.9107
-55.7745	0.5		-38.9409	0.3		-55.7745	0.5		-38.9409	0.3		-56.6053	0.5		-38.9409	0.3				-55	0.5206		-38.9409	0.3		-55.7745	0.5		-38.9409	0.3		-55.7745	0.5		-38.9409	0.3				-51.5	0.5494		-38.9409	0.3		-55.7745	0.5		-38.9409
-55.7745	0.5		-38.9409	0.3		-55.7745	0.5		-38.9409	0.3		-56.6053	0.5		-38.9409	0.3				-55	0.5206		-38.9409	0.3		-55.7745	0.5		-38.9409	0.3		-55.7745	0.5		-38.9409	0.3				-51.5	0.5494		-38.9409	0.3		-55.7745	0.5		-38.9409
-55	0.4849		-37.9117	0.325		-55	0.4849		-37.9117	0.325		-55.4691	0.475		-37.9117	0.325				-53.3147	0.5		-37.9117	0.325		-55	0.4849		-37.9117	0.325		-55	0.4849		-37.9117	0.325				-49.2527	0.525		-37.9117	0.325		-55	0.4849		-37.9117
-55	0.4849		-37.9117	0.325		-55	0.4849		-37.9117	0.325		-55.4691	0.475		-37.9117	0.325				-53.3147	0.5		-37.9117	0.325		-55	0.4849		-37.9117	0.325		-55	0.4849		-37.9117	0.325				-49.2527	0.525		-37.9117	0.325		-55	0.4849		-37.9117
-54.4736	0.475		-37.5	0.3346		-54.4736	0.475		-37.5	0.3346		-55	0.4638		-37.5	0.3346				-51.5	0.4778		-37.5	0.3346		-54.4736	0.475		-37.5	0.3346		-54.4736	0.475		-37.5	0.3346				-48	0.5113		-37.5	0.3346		-54.4736	0.475		-37.5
-54.4736	0.475		-37.5	0.3346		-54.4736	0.475		-37.5	0.3346		-55	0.4638		-37.5	0.3346				-51.5	0.4778		-37.5	0.3346		-54.4736	0.475		-37.5	0.3346		-54.4736	0.475		-37.5	0.3346				-48	0.5113		-37.5	0.3346		-54.4736	0.475		-37.5
-53.2378	0.45		-37.0233	0.35		-53.2378	0.45		-37.0233	0.35		-54.4265	0.45		-37.0233	0.35				-51.2066	0.475		-37.0233	0.35		-53.2378	0.45		-37.0233	0.35		-53.2378	0.45		-37.0233	0.35				-46.8262	0.5		-37.0233	0.35		-53.2378	0.45		-37.0233
-53.2378	0.45		-37.0233	0.35		-53.2378	0.45		-37.0233	0.35		-54.4265	0.45		-37.0233	0.35				-51.2066	0.475		-37.0233	0.35		-53.2378	0.45		-37.0233	0.35		-53.2378	0.45		-37.0233	0.35				-46.8262	0.5		-37.0233	0.35		-53.2378	0.45		-37.0233
-52.0684	0.425		-36.218	0.375		-52.0684	0.425		-36.218	0.375		-53.4779	0.425		-36.218	0.375				-48.6652	0.45		-36.218	0.375		-52.0684	0.425		-36.218	0.375		-52.0684	0.425		-36.218	0.375				-44.5	0.4774		-36.218	0.375		-52.0684	0.425		-36.218
-52.0684	0.425		-36.218	0.375		-52.0684	0.425		-36.218	0.375		-53.4779	0.425		-36.218	0.375				-48.6652	0.45		-36.218	0.375		-52.0684	0.425		-36.218	0.375		-52.0684	0.425		-36.218	0.375				-44.5	0.4774		-36.218	0.375		-52.0684	0.425		-36.218
-51.5	0.4117		-35.3704	0.4		-51.5	0.4117		-35.3704	0.4		-52.6073	0.4		-35.3704	0.4				-48	0.4433		-35.3704	0.4		-51.5	0.4117		-35.3704	0.4		-51.5	0.4117		-35.3704	0.4				-44.1955	0.475		-35.3704	0.4		-51.5	0.4117		-35.3704
-51.5	0.4117		-35.3704	0.4		-51.5	0.4117		-35.3704	0.4		-52.6073	0.4		-35.3704	0.4				-48	0.4433		-35.3704	0.4		-51.5	0.4117		-35.3704	0.4		-51.5	0.4117		-35.3704	0.4				-44.1955	0.475		-35.3704	0.4		-51.5	0.4117		-35.3704
-50.9679	0.4		-34.4771	0.425		-50.9679	0.4		-34.4771	0.425		-51.8205	0.375		-34.4771	0.425				-44.8515	0.425		-34.4771	0.425		-50.9679	0.4		-34.4771	0.425		-50.9679	0.4		-34.4771	0.425				-41.0062	0.45		-34.4771	0.425		-50.9679	0.4		-34.4771
-50.9679	0.4		-34.4771	0.425		-50.9679	0.4		-34.4771	0.425		-51.8205	0.375		-34.4771	0.425				-44.8515	0.425		-34.4771	0.425		-50.9679	0.4		-34.4771	0.425		-50.9679	0.4		-34.4771	0.425				-41.0062	0.45		-34.4771	0.425		-50.9679	0.4		-34.4771
-49.936	0.375		-34	0.4378		-49.936	0.375		-34	0.4378		-51.5	0.3634		-34	0.4378				-44.5	0.4229		-34	0.4378		-49.936	0.375		-34	0.4378		-49.936	0.375		-34	0.4378				-41	0.45		-34	0.4378		-49.936	0.375		-34
-49.936	0.375		-34	0.4378		-49.936	0.375		-34	0.4378		-51.5	0.3634		-34	0.4378				-44.5	0.4229		-34	0.4378		-49.936	0.375		-34	0.4378		-49.936	0.375		-34	0.4378				-41	0.45		-34	0.4378		-49.936	0.375		-34
-48.9883	0.35		-33.6448	0.45		-48.9883	0.35		-33.6448	0.45		-51.1298	0.35		-33.6448	0.45				-41	0.4193		-33.6448	0.45		-48.9883	0.35		-33.6448	0.45		-48.9883	0.35		-33.6448	0.45				-37.5	0.4323		-33.6448	0.45		-48.9883	0.35		-33.6448
-48.9883	0.35		-33.6448	0.45		-48.9883	0.35		-33.6448	0.45		-51.1298	0.35		-33.6448	0.45				-41	0.4193		-33.6448	0.45		-48.9883	0.35		-33.6448	0.45		-48.9883	0.35		-33.6448	0.45				-37.5	0.4323		-33.6448	0.45		-48.9883	0.35		-33.6448
-48.1286	0.325		-32.889	0.475		-48.1286	0.325		-32.889	0.475		-50.5267	0.325		-32.889	0.475				-39.518	0.425		-32.889	0.475		-48.1286	0.325		-32.889	0.475		-48.1286	0.325		-32.889	0.475				-34	0.4269		-32.889	0.475		-48.1286	0.325		-32.889
-48.1286	0.325		-32.889	0.475		-48.1286	0.325		-32.889	0.475		-50.5267	0.325		-32.889	0.475				-39.518	0.425		-32.889	0.475		-48.1286	0.325		-32.889	0.475		-48.1286	0.325		-32.889	0.475				-34	0.4269		-32.889	0.475		-48.1286	0.325		-32.889
-48	0.3207		-32.0954	0.5		-48	0.3207		-32.0954	0.5		-49.999	0.3		-32.0954	0.5				-37.5	0.4308		-32.0954	0.5		-48	0.3207		-32.0954	0.5		-48	0.3207		-32.0954	0.5				-30.5	0.4304		-32.0954	0.5		-48	0.3207		-32.0954
-48	0.3207		-32.0954	0.5		-48	0.3207		-32.0954	0.5		-49.999	0.3		-32.0954	0.5				-37.5	0.4308		-32.0954	0.5		-48	0.3207		-32.0954	0.5		-48	0.3207		-32.0954	0.5				-30.5	0.4304		-32.0954	0.5		-48	0.3207		-32.0954
-47.2666	0.3		-31.261	0.525		-47.2666	0.3		-31.261	0.525		-49.5421	0.275		-31.261	0.525				-34.282	0.45		-31.261	0.525		-47.2666	0.3		-31.261	0.525		-47.2666	0.3		-31.261	0.525				-27	0.4388		-31.261	0.525		-47.2666	0.3		-31.261
-47.2666	0.3		-31.261	0.525		-47.2666	0.3		-31.261	0.525		-49.5421	0.275		-31.261	0.525				-34.282	0.45		-31.261	0.525		-47.2666	0.3		-31.261	0.525		-47.2666	0.3		-31.261	0.525				-27	0.4388		-31.261	0.525		-47.2666	0.3		-31.261
-46.457	0.275		-30.5	0.5467		-46.457	0.275		-30.5	0.5467		-49.1497	0.25		-30.5	0.5467				-34	0.4513		-30.5	0.5467		-46.457	0.275		-30.5	0.5467		-46.457	0.275		-30.5	0.5467				-23.5	0.4486		-30.5	0.5467		-46.457	0.275		-30.5
-46.457	0.275		-30.5	0.5467		-46.457	0.275		-30.5	0.5467		-49.1497	0.25		-30.5	0.5467				-34	0.4513		-30.5	0.5467		-46.457	0.275		-30.5	0.5467		-46.457	0.275		-30.5	0.5467				-23.5	0.4486		-30.5	0.5467		-46.457	0.275		-30.5
-45.7108	0.25		-30.4018	0.55		-45.7108	0.25		-30.4018	0.55		-48.8141	0.225		-30.4018	0.55				-30.5	0.4748		-30.4018	0.55		-45.7108	0.25		-30.4018	0.55		-45.7108	0.25		-30.4018	0.55				-22.9565	0.45		-30.4018	0.55		-45.7108	0.25		-30.4018
-45.7108	0.25		-30.4018	0.55		-45.7108	0.25		-30.4018	0.55		-48.8141	0.225		-30.4018	0.55				-30.5	0.4748		-30.4018	0.55		-45.7108	0.25		-30.4018	0.55		-45.7108	0.25		-30.4018	0.55				-22.9565	0.45		-30.4018	0.55		-45.7108	0.25		-30.4018
-45.0201	0.225		-29.6279	0.575		-45.0201	0.225		-29.6279	0.575		-48.5268	0.2		-29.6279	0.575				-30.4764	0.475		-29.6279	0.575		-45.0201	0.225		-29.6279	0.575		-45.0201	0.225		-29.6279	0.575				-20	0.4563		-29.6279	0.575		-45.0201	0.225		-29.6279
-45.0201	0.225		-29.6279	0.575		-45.0201	0.225		-29.6279	0.575		-48.5268	0.2		-29.6279	0.575				-30.4764	0.475		-29.6279	0.575		-45.0201	0.225		-29.6279	0.575		-45.0201	0.225		-29.6279	0.575				-20	0.4563		-29.6279	0.575		-45.0201	0.225		-29.6279
-44.5	0.2047		-28.8136	0.6		-44.5	0.2047		-28.8136	0.6		-48.279	0.175		-28.8136	0.6				-27	0.4976		-28.8136	0.6		-44.5	0.2047		-28.8136	0.6		-44.5	0.2047		-28.8136	0.6				-16.5	0.4607		-28.8136	0.6		-44.5	0.2047		-28.8136
-44.5	0.2047		-28.8136	0.6		-44.5	0.2047		-28.8136	0.6		-48.279	0.175		-28.8136	0.6				-27	0.4976		-28.8136	0.6		-44.5	0.2047		-28.8136	0.6		-44.5	0.2047		-28.8136	0.6				-16.5	0.4607		-28.8136	0.6		-44.5	0.2047		-28.8136
-44.2979	0.2		-27.9557	0.625		-44.2979	0.2		-27.9557	0.625		-48.0619	0.15		-27.9557	0.625				-26.6545	0.5		-27.9557	0.625		-44.2979	0.2		-27.9557	0.625		-44.2979	0.2		-27.9557	0.625				-13	0.461		-27.9557	0.625		-44.2979	0.2		-27.9557
-44.2979	0.2		-27.9557	0.625		-44.2979	0.2		-27.9557	0.625		-48.0619	0.15		-27.9557	0.625				-26.6545	0.5		-27.9557	0.625		-44.2979	0.2		-27.9557	0.625		-44.2979	0.2		-27.9557	0.625				-13	0.461		-27.9557	0.625		-44.2979	0.2		-27.9557
-43.227	0.175		-27.0505	0.65		-43.227	0.175		-27.0505	0.65		-48	0.142		-27.0505	0.65				-23.5	0.5176		-27.0505	0.65		-43.227	0.175		-27.0505	0.65		-43.227	0.175		-27.0505	0.65				-9.5	0.4565		-27.0505	0.65		-43.227	0.175		-27.0505
-43.227	0.175		-27.0505	0.65		-43.227	0.175		-27.0505	0.65		-48	0.142		-27.0505	0.65				-23.5	0.5176		-27.0505	0.65		-43.227	0.175		-27.0505	0.65		-43.227	0.175		-27.0505	0.65				-9.5	0.4565		-27.0505	0.65		-43.227	0.175		-27.0505
-42.0172	0.15		-27	0.6514		-42.0172	0.15		-27	0.6514		-47.8523	0.125		-27	0.6514				-22.1137	0.525		-27	0.6514		-42.0172	0.15		-27	0.6514		-42.0172	0.15		-27	0.6514				-7.1154	0.45		-27	0.6514		-42.0172	0.15		-27
-42.0172	0.15		-27	0.6514		-42.0172	0.15		-27	0.6514		-47.8523	0.125		-27	0.6514				-22.1137	0.525		-27	0.6514		-42.0172	0.15		-27	0.6514		-42.0172	0.15		-27	0.6514				-7.1154	0.45		-27	0.6514		-42.0172	0.15		-27
-41	0.1317		-26.1702	0.675		-41	0.1317		-26.1702	0.675		-47.6474	0.1		-26.1702	0.675				-20	0.5341		-26.1702	0.675		-41	0.1317		-26.1702	0.675		-41	0.1317		-26.1702	0.675				-6	0.4469		-26.1702	0.675		-41	0.1317		-26.1702
-41	0.1317		-26.1702	0.675		-41	0.1317		-26.1702	0.675		-47.6474	0.1		-26.1702	0.675				-20	0.5341		-26.1702	0.675		-41	0.1317		-26.1702	0.675		-41	0.1317		-26.1702	0.675				-6	0.4469		-26.1702	0.675		-41	0.1317		-26.1702
-37.5	0.147		-25.2416	0.7		-37.5	0.147		-25.2416	0.7		-47.4457	0.075		-25.2416	0.7				-16.5	0.5467		-25.2416	0.7		-37.5	0.147		-25.2416	0.7		-37.5	0.147		-25.2416	0.7				-2.5	0.4316		-25.2416	0.7		-37.5	0.147		-25.2416
-37.5	0.147		-25.2416	0.7		-37.5	0.147		-25.2416	0.7		-47.4457	0.075		-25.2416	0.7				-16.5	0.5467		-25.2416	0.7		-37.5	0.147		-25.2416	0.7		-37.5	0.147		-25.2416	0.7				-2.5	0.4316		-25.2416	0.7		-37.5	0.147		-25.2416
-37.3598	0.15		-24.2556	0.725		-37.3598	0.15		-24.2556	0.725		-47.2403	0.05		-24.2556	0.725				-15.2556	0.55		-24.2556	0.725		-37.3598	0.15		-24.2556	0.725		-37.3598	0.15		-24.2556	0.725				-1.3903	0.425		-24.2556	0.725		-37.3598	0.15		-24.2556
-37.3598	0.15		-24.2556	0.725		-37.3598	0.15		-24.2556	0.725		-47.2403	0.05		-24.2556	0.725				-15.2556	0.55		-24.2556	0.725		-37.3598	0.15		-24.2556	0.725		-37.3598	0.15		-24.2556	0.725				-1.3903	0.425		-24.2556	0.725		-37.3598	0.15		-24.2556
-35.8933	0.175		-23.5	0.7432		-35.8933	0.175		-23.5	0.7432		-47.0256	0.025		-23.5	0.7432				-13	0.555		-23.5	0.7432		-35.8933	0.175		-23.5	0.7432		-35.8933	0.175		-23.5	0.7432				1	0.4102		-23.5	0.7432		-35.8933	0.175		-23.5
-35.8933	0.175		-23.5	0.7432		-35.8933	0.175		-23.5	0.7432		-47.0256	0.025		-23.5	0.7432				-13	0.555		-23.5	0.7432		-35.8933	0.175		-23.5	0.7432		-35.8933	0.175		-23.5	0.7432				1	0.4102		-23.5	0.7432		-35.8933	0.175		-23.5
-34	0.197		-23.2094	0.75		-34	0.197		-23.2094	0.75		-46.7972	0		-23.2094	0.75				-9.5	0.5593		-23.2094	0.75		-34	0.197		-23.2094	0.75		-34	0.197		-23.2094	0.75				2.291	0.4		-23.2094	0.75		-34	0.197		-23.2094
-34	0.197		-23.2094	0.75		-34	0.197		-23.2094	0.75		-31.4723	0		-23.2094	0.75				-9.5	0.5593		-23.2094	0.75		-34	0.197		-23.2094	0.75		-34	0.197		-23.2094	0.75				2.291	0.4		-23.2094	0.75		-34	0.197		-23.2094
-33.8619	0.2		-22.0962	0.775		-33.8619	0.2		-22.0962	0.775		-30.5	0.0199		-22.0962	0.775				-6	0.56		-22.0962	0.775		-33.8619	0.2		-22.0962	0.775		-33.8619	0.2		-22.0962	0.775				4.5	0.3816		-22.0962	0.775		-33.8619	0.2		-22.0962
-33.8619	0.2		-22.0962	0.775		-33.8619	0.2		-22.0962	0.775		-30.5	0.0199		-22.0962	0.775				-6	0.56		-22.0962	0.775		-33.8619	0.2		-22.0962	0.775		-33.8619	0.2		-22.0962	0.775				4.5	0.3816		-22.0962	0.775		-33.8619	0.2		-22.0962
-32.4328	0.225		-20.8983	0.8		-32.4328	0.225		-20.8983	0.8		-30.3252	0.025		-20.8983	0.8				-2.5	0.5573		-20.8983	0.8		-32.4328	0.225		-20.8983	0.8		-32.4328	0.225		-20.8983	0.8				5.1571	0.375		-20.8983	0.8		-32.4328	0.225		-20.8983
-32.4328	0.225		-20.8983	0.8		-32.4328	0.225		-20.8983	0.8		-30.3252	0.025		-20.8983	0.8				-2.5	0.5573		-20.8983	0.8		-32.4328	0.225		-20.8983	0.8		-32.4328	0.225		-20.8983	0.8				5.1571	0.375		-20.8983	0.8		-32.4328	0.225		-20.8983
-30.5	0.2491		-20	0.8176		-30.5	0.2491		-20	0.8176		-29.3708	0.05		-20	0.8176				1	0.5516		-20	0.8176		-30.5	0.2491		-20	0.8176		-30.5	0.2491		-20	0.8176				7.4781	0.35		-20	0.8176		-30.5	0.2491		-20
-30.5	0.2491		-20	0.8176		-30.5	0.2491		-20	0.8176		-29.3708	0.05		-20	0.8176				1	0.5516		-20	0.8176		-30.5	0.2491		-20	0.8176		-30.5	0.2491		-20	0.8176				7.4781	0.35		-20	0.8176		-30.5	0.2491		-20
-30.4466	0.25		-19.5823	0.825		-30.4466	0.25		-19.5823	0.825		-28.2194	0.075		-19.5823	0.825				1.6291	0.55		-19.5823	0.825		-30.4466	0.25		-19.5823	0.825		-30.4466	0.25		-19.5823	0.825				8	0.344		-19.5823	0.825		-30.4466	0.25		-19.5823
-30.4466	0.25		-19.5823	0.825		-30.4466	0.25		-19.5823	0.825		-28.2194	0.075		-19.5823	0.825				1.6291	0.55		-19.5823	0.825		-30.4466	0.25		-19.5823	0.825		-30.4466	0.25		-19.5823	0.825				8	0.344		-19.5823	0.825		-30.4466	0.25		-19.5823
-28.6771	0.275		-18.0864	0.85		-28.6771	0.275		-18.0864	0.85		-27	0.0968		-18.0864	0.85				4.5	0.5425		-18.0864	0.85		-28.6771	0.275		-18.0864	0.85		-28.6771	0.275		-18.0864	0.85				9.4081	0.325		-18.0864	0.85		-28.6771	0.275		-18.0864
-28.6771	0.275		-18.0864	0.85		-28.6771	0.275		-18.0864	0.85		-27	0.0968		-18.0864	0.85				4.5	0.5425		-18.0864	0.85		-28.6771	0.275		-18.0864	0.85		-28.6771	0.275		-18.0864	0.85				9.4081	0.325		-18.0864	0.85		-28.6771	0.275		-18.0864
-27	0.2925		-16.5	0.8741		-27	0.2925		-16.5	0.8741		-26.845	0.1		-16.5	0.8741				8	0.5306		-16.5	0.8741		-27	0.2925		-16.5	0.8741		-27	0.2925		-16.5	0.8741				11.1257	0.3		-16.5	0.8741		-27	0.2925		-16.5
-27	0.2925		-16.5	0.8741		-27	0.2925		-16.5	0.8741		-26.845	0.1		-16.5	0.8741				8	0.5306		-16.5	0.8741		-27	0.2925		-16.5	0.8741		-27	0.2925		-16.5	0.8741				11.1257	0.3		-16.5	0.8741		-27	0.2925		-16.5
-26.3698	0.3		-16.429	0.875		-26.3698	0.3		-16.429	0.875		-25.4884	0.125		-16.429	0.875				9.3719	0.525		-16.429	0.875		-26.3698	0.3		-16.429	0.875		-26.3698	0.3		-16.429	0.875				11.5	0.2942		-16.429	0.875		-26.3698	0.3		-16.429
-26.3698	0.3		-16.429	0.875		-26.3698	0.3		-16.429	0.875		-25.4884	0.125		-16.429	0.875				9.3719	0.525		-16.429	0.875		-26.3698	0.3		-16.429	0.875		-26.3698	0.3		-16.429	0.875				11.5	0.2942		-16.429	0.875		-26.3698	0.3		-16.429
-23.6401	0.325		-14.3679	0.9		-23.6401	0.325		-14.3679	0.9		-23.7713	0.15		-14.3679	0.9				11.5	0.5156		-14.3679	0.9		-23.6401	0.325		-14.3679	0.9		-23.6401	0.325		-14.3679	0.9				12.5785	0.275		-14.3679	0.9		-23.6401	0.325		-14.3679
-23.6401	0.325		-14.3679	0.9		-23.6401	0.325		-14.3679	0.9		-23.7713	0.15		-14.3679	0.9				11.5	0.5156		-14.3679	0.9		-23.6401	0.325		-14.3679	0.9		-23.6401	0.325		-14.3679	0.9				12.5785	0.275		-14.3679	0.9		-23.6401	0.325		-14.3679
-23.5	0.326		-13	0.9149		-23.5	0.326		-13	0.9149		-23.5	0.1534		-13	0.9149				14.5813	0.5		-13	0.9149		-23.5	0.326		-13	0.9149		-23.5	0.326		-13	0.9149				13.8824	0.25		-13	0.9149		-23.5	0.326		-13
-23.5	0.326		-13	0.9149		-23.5	0.326		-13	0.9149		-23.5	0.1534		-13	0.9149				14.5813	0.5		-13	0.9149		-23.5	0.326		-13	0.9149		-23.5	0.326		-13	0.9149				13.8824	0.25		-13	0.9149		-23.5	0.326		-13
-20	0.3495		-11.8435	0.925		-20	0.3495		-11.8435	0.925		-21.6647	0.175		-11.8435	0.925				15	0.4977		-11.8435	0.925		-20	0.3495		-11.8435	0.925		-20	0.3495		-11.8435	0.925				15	0.2269		-11.8435	0.925		-20	0.3495		-11.8435
-20	0.3495		-11.8435	0.925		-20	0.3495		-11.8435	0.925		-21.6647	0.175		-11.8435	0.925				15	0.4977		-11.8435	0.925		-20	0.3495		-11.8435	0.925		-20	0.3495		-11.8435	0.925				15	0.2269		-11.8435	0.925		-20	0.3495		-11.8435
-19.9074	0.35		-9.5	0.9433		-19.9074	0.35		-9.5	0.9433		-20	0.1906		-9.5	0.9433				18.5	0.4759		-9.5	0.9433		-19.9074	0.35		-9.5	0.9433		-19.9074	0.35		-9.5	0.9433				15.0847	0.225		-9.5	0.9433		-19.9074	0.35		-9.5
-19.9074	0.35		-9.5	0.9433		-19.9074	0.35		-9.5	0.9433		-20	0.1906		-9.5	0.9433				18.5	0.4759		-9.5	0.9433		-19.9074	0.35		-9.5	0.9433		-19.9074	0.35		-9.5	0.9433				15.0847	0.225		-9.5	0.9433		-19.9074	0.35		-9.5
-16.5	0.3636		-8.3792	0.95		-16.5	0.3636		-8.3792	0.95		-18.5498	0.2		-8.3792	0.95				18.6336	0.475		-8.3792	0.95		-16.5	0.3636		-8.3792	0.95		-16.5	0.3636		-8.3792	0.95				16.1122	0.2		-8.3792	0.95		-16.5	0.3636		-8.3792
-16.5	0.3636		-8.3792	0.95		-16.5	0.3636		-8.3792	0.95		-18.5498	0.2		-8.3792	0.95				18.6336	0.475		-8.3792	0.95		-16.5	0.3636		-8.3792	0.95		-16.5	0.3636		-8.3792	0.95				16.1122	0.2		-8.3792	0.95		-16.5	0.3636		-8.3792
-13	0.3694		-6	0.9627		-13	0.3694		-6	0.9627		-16.5	0.211		-6	0.9627				21.9403	0.45		-6	0.9627		-13	0.3694		-6	0.9627		-13	0.3694		-6	0.9627				17.0738	0.175		-6	0.9627		-13	0.3694		-6
-13	0.3694		-6	0.9627		-13	0.3694		-6	0.9627		-16.5	0.211		-6	0.9627				21.9403	0.45		-6	0.9627		-13	0.3694		-6	0.9627		-13	0.3694		-6	0.9627				17.0738	0.175		-6	0.9627		-13	0.3694		-6
-9.5	0.3668		-2.6732	0.975		-9.5	0.3668		-2.6732	0.975		-13	0.2166		-2.6732	0.975				22	0.4495		-2.6732	0.975		-9.5	0.3668		-2.6732	0.975		-9.5	0.3668		-2.6732	0.975				17.9796	0.15		-2.6732	0.975		-9.5	0.3668		-2.6732
-9.5	0.3668		-2.6732	0.975		-9.5	0.3668		-2.6732	0.975		-13	0.2166		-2.6732	0.975				22	0.4495		-2.6732	0.975		-9.5	0.3668		-2.6732	0.975		-9.5	0.3668		-2.6732	0.975				17.9796	0.15		-2.6732	0.975		-9.5	0.3668		-2.6732
-6	0.356		-2.5	0.9756		-6	0.356		-2.5	0.9756		-9.5	0.2084		-2.5	0.9756				24.6804	0.425		-2.5	0.9756		-6	0.356		-2.5	0.9756		-6	0.356		-2.5	0.9756				18.5	0.1349		-2.5	0.9756		-6	0.356		-2.5
-6	0.356		-2.5	0.9756		-6	0.356		-2.5	0.9756		-9.5	0.2084		-2.5	0.9756				24.6804	0.425		-2.5	0.9756		-6	0.356		-2.5	0.9756		-6	0.356		-2.5	0.9756				18.5	0.1349		-2.5	0.9756		-6	0.356		-2.5
-4.9166	0.35		1	0.9841		-4.9166	0.35		1	0.9841		-8.1961	0.2		1	0.9841				25.5	0.4165		1	0.9841		-4.9166	0.35		1	0.9841		-4.9166	0.35		1	0.9841				18.8149	0.125		1	0.9841		-4.9166	0.35		1
-4.9166	0.35		1	0.9841		-4.9166	0.35		1	0.9841		-8.1961	0.2		1	0.9841				25.5	0.4165		1	0.9841		-4.9166	0.35		1	0.9841		-4.9166	0.35		1	0.9841				18.8149	0.125		1	0.9841		-4.9166	0.35		1
-2.5	0.3364		4.5	0.9897		-2.5	0.3364		4.5	0.9897		-6	0.1865		4.5	0.9897				26.9969	0.4		4.5	0.9897		-2.5	0.3364		4.5	0.9897		-2.5	0.3364		4.5	0.9897				19.5761	0.1		4.5	0.9897		-2.5	0.3364		4.5
-2.5	0.3364		4.5	0.9897		-2.5	0.3364		4.5	0.9897		-6	0.1865		4.5	0.9897				26.9969	0.4		4.5	0.9897		-2.5	0.3364		4.5	0.9897		-2.5	0.3364		4.5	0.9897				19.5761	0.1		4.5	0.9897		-2.5	0.3364		4.5
-1.1124	0.325		8	0.9933		-1.1124	0.325		8	0.9933		-4.9018	0.175		8	0.9933				28.9726	0.375		8	0.9933		-1.1124	0.325		8	0.9933		-1.1124	0.325		8	0.9933				20.3053	0.075		8	0.9933		-1.1124	0.325		8
-1.1124	0.325		8	0.9933		-1.1124	0.325		8	0.9933		-4.9018	0.175		8	0.9933				28.9726	0.375		8	0.9933		-1.1124	0.325		8	0.9933		-1.1124	0.325		8	0.9933				20.3053	0.075		8	0.9933		-1.1124	0.325		8
1	0.3071		11.5	0.9957		1	0.3071		11.5	0.9957		-2.5	0.1504		11.5	0.9957				29	0.3746		11.5	0.9957		1	0.3071		11.5	0.9957		1	0.3071		11.5	0.9957				21.0075	0.05		11.5	0.9957		1	0.3071		11.5
1	0.3071		11.5	0.9957		1	0.3071		11.5	0.9957		-2.5	0.1504		11.5	0.9957				29	0.3746		11.5	0.9957		1	0.3071		11.5	0.9957		1	0.3071		11.5	0.9957				21.0075	0.05		11.5	0.9957		1	0.3071		11.5
1.6364	0.3		15	0.9972		1.6364	0.3		15	0.9972		-2.4696	0.15		15	0.9972				30.614	0.35		15	0.9972		1.6364	0.3		15	0.9972		1.6364	0.3		15	0.9972				21.6862	0.025		15	0.9972		1.6364	0.3		15
1.6364	0.3		15	0.9972		1.6364	0.3		15	0.9972		-2.4696	0.15		15	0.9972				30.614	0.35		15	0.9972		1.6364	0.3		15	0.9972		1.6364	0.3		15	0.9972				21.6862	0.025		15	0.9972		1.6364	0.3		15
3.7721	0.275		18.5	0.9982		3.7721	0.275		18.5	0.9982		-0.7816	0.125		18.5	0.9982				32.0253	0.325		18.5	0.9982		3.7721	0.275		18.5	0.9982		3.7721	0.275		18.5	0.9982				22	0.0132		18.5	0.9982		3.7721	0.275		18.5
3.7721	0.275		18.5	0.9982		3.7721	0.275		18.5	0.9982		-0.7816	0.125		18.5	0.9982				32.0253	0.325		18.5	0.9982		3.7721	0.275		18.5	0.9982		3.7721	0.275		18.5	0.9982							18.5	0.9982		3.7721	0.275		18.5
4.5	0.2661		22	0.9988		4.5	0.2661		22	0.9988		0.9272	0.1		22	0.9988				32.5	0.3154		22	0.9988		4.5	0.2661		22	0.9988		4.5	0.2661		22	0.9988							22	0.9988		4.5	0.2661		22
4.5	0.2661		22	0.9988		4.5	0.2661		22	0.9988		0.9272	0.1		22	0.9988				32.5	0.3154		22	0.9988		4.5	0.2661		22	0.9988		4.5	0.2661		22	0.9988							22	0.9988		4.5	0.2661		22
5.5609	0.25		25.5	0.9992		5.5609	0.25		25.5	0.9992		1	0.0989		25.5	0.9992				33.2162	0.3		25.5	0.9992		5.5609	0.25		25.5	0.9992		5.5609	0.25		25.5	0.9992							25.5	0.9992		5.5609	0.25		25.5
5.5609	0.25		25.5	0.9992		5.5609	0.25		25.5	0.9992		1	0.0989		25.5	0.9992				33.2162	0.3		25.5	0.9992		5.5609	0.25		25.5	0.9992		5.5609	0.25		25.5	0.9992							25.5	0.9992		5.5609	0.25		25.5
7.127	0.225		29	0.9995		7.127	0.225		29	0.9995		2.2332	0.075		29	0.9995				34.228	0.275		29	0.9995		7.127	0.225		29	0.9995		7.127	0.225		29	0.9995							29	0.9995		7.127	0.225		29
7.127	0.225		29	0.9995		7.127	0.225		29	0.9995		2.2332	0.075		29	0.9995				34.228	0.275		29	0.9995		7.127	0.225		29	0.9995		7.127	0.225		29	0.9995							29	0.9995		7.127	0.225		29
8	0.2104		32.5	0.9997		8	0.2104		32.5	0.9997		3.519	0.05		32.5	0.9997				35.1007	0.25		32.5	0.9997		8	0.2104		32.5	0.9997		8	0.2104		32.5	0.9997							32.5	0.9997		8	0.2104		32.5
8	0.2104		32.5	0.9997		8	0.2104		32.5	0.9997		3.519	0.05		32.5	0.9997				35.1007	0.25		32.5	0.9997		8	0.2104		32.5	0.9997		8	0.2104		32.5	0.9997							32.5	0.9997		8	0.2104		32.5
8.5265	0.2		36	0.9998		8.5265	0.2		36	0.9998		4.5	0.0309		36	0.9998				35.8576	0.225		36	0.9998		8.5265	0.2		36	0.9998		8.5265	0.2		36	0.9998							36	0.9998		8.5265	0.2		36
8.5265	0.2		36	0.9998		8.5265	0.2		36	0.9998		4.5	0.0309		36	0.9998				35.8576	0.225		36	0.9998		8.5265	0.2		36	0.9998		8.5265	0.2		36	0.9998							36	0.9998		8.5265	0.2		36
9.7321	0.175		39.5	0.9999		9.7321	0.175		39.5	0.9999		4.7458	0.025		39.5	0.9999				36	0.2197		39.5	0.9999		9.7321	0.175		39.5	0.9999		9.7321	0.175		39.5	0.9999							39.5	0.9999		9.7321	0.175		39.5
9.7321	0.175		39.5	0.9999		9.7321	0.175		39.5	0.9999					39.5	0.9999				36	0.2197		39.5	0.9999		9.7321	0.175		39.5	0.9999		9.7321	0.175		39.5	0.9999							39.5	0.9999		9.7321	0.175		39.5
10.8862	0.15		43	0.9999		10.8862	0.15		43	0.9999					43	0.9999				36.5076	0.2		43	0.9999		10.8862	0.15		43	0.9999		10.8862	0.15		43	0.9999							43	0.9999		10.8862	0.15		43
10.8862	0.15		43	0.9999		10.8862	0.15		43	0.9999					43	0.9999				36.5076	0.2		43	0.9999		10.8862	0.15		43	0.9999		10.8862	0.15		43	0.9999							43	0.9999		10.8862	0.15		43
11.5	0.1362		46.5	0.9999		11.5	0.1362		46.5	0.9999					46.5	0.9999				37.0787	0.175		46.5	0.9999		11.5	0.1362		46.5	0.9999		11.5	0.1362		46.5	0.9999							46.5	0.9999		11.5	0.1362		46.5
11.5	0.1362		46.5	0.9999		11.5	0.1362		46.5	0.9999					46.5	0.9999				37.0787	0.175		46.5	0.9999		11.5	0.1362		46.5	0.9999		11.5	0.1362		46.5	0.9999							46.5	0.9999		11.5	0.1362		46.5
11.9363	0.125		50	1		11.9363	0.125		50	1					50	1				37.5893	0.15		50	1		11.9363	0.125		50	1		11.9363	0.125		50	1							50	1		11.9363	0.125		50
11.9363	0.125					11.9363	0.125													37.5893	0.15					11.9363	0.125					11.9363	0.125													11.9363	0.125
12.8762	0.1					12.8762	0.1													38.0518	0.125					12.8762	0.1					12.8762	0.1													12.8762	0.1
12.8762	0.1					12.8762	0.1													38.0518	0.125					12.8762	0.1					12.8762	0.1													12.8762	0.1
13.7852	0.075					13.7852	0.075													38.4766	0.1					13.7852	0.075					13.7852	0.075													13.7852	0.075
13.7852	0.075					13.7852	0.075													38.4766	0.1					13.7852	0.075					13.7852	0.075													13.7852	0.075
14.6679	0.05					14.6679	0.05													38.8719	0.075					14.6679	0.05					14.6679	0.05													14.6679	0.05
14.6679	0.05					14.6679	0.05													38.8719	0.075					14.6679	0.05					14.6679	0.05													14.6679	0.05
15	0.0404					15	0.0404													39.244	0.05					15	0.0404					15	0.0404													15	0.0404
15	0.0404					15	0.0404													39.244	0.05					15	0.0404					15	0.0404													15	0.0404
15.4773	0.025					15.4773	0.025													39.5	0.032					15.4773	0.025					15.4773	0.025													15.4773	0.025
																				39.5	0.032
																				39.5959	0.025
[truncated: 17 more columns]

## Sheet: Figure 6
Panel A															Panel B
sE =0							sE = 1								sE =0							sE = 1
V nullcline			n nullcline				V nullcline			n nullcline					V nullcline			n nullcline				V nullcline			n nullcline
V	n		V	n			V	n		V	n				V	n		V	n			V	n		V	n
-80.6594	0.125		-75.3984	1			-75.3984	1		-90	0.0007				-82.462	0.075		-90	0.0007			-75.8412	1		-90	0.0007
-80.6594	0.125		-74.977	0.975			-74.977	0.975		-86.5	0.0011				-82.462	0.075		-86.5	0.0011			-75.4795	0.975		-86.5	0.0011
-80.6593	0.1		-74.977	0.975			-74.977	0.975		-86.5	0.0011				-82.4619	0.05		-86.5	0.0011			-75.4795	0.975		-86.5	0.0011
-80.6593	0.1		-74.5117	0.95			-74.5117	0.95		-83	0.0017				-82.4619	0.05		-83	0.0017			-75.0836	0.95		-83	0.0017
-80.6585	0.15		-74.5117	0.95			-74.5117	0.95		-83	0.0017				-82.4615	0.025		-83	0.0017			-75.0836	0.95		-83	0.0017
-80.6585	0.15		-73.9979	0.925			-73.9979	0.925		-79.5	0.0026				-82.4615	0.025		-79.5	0.0026			-74.6506	0.925		-79.5	0.0026
-80.6585	0.075		-73.9979	0.925			-73.9979	0.925		-79.5	0.0026				-82.4613	0.1		-79.5	0.0026			-74.6506	0.925		-79.5	0.0026
-80.6585	0.075		-73.4307	0.9			-73.4307	0.9		-76	0.0041				-82.4613	0.1		-76	0.0041			-74.1777	0.9		-76	0.0041
-80.6574	0.05		-73.4307	0.9			-73.4307	0.9		-76	0.0041				-82.4609	0		-76	0.0041			-74.1777	0.9		-76	0.0041
-80.6574	0.05		-72.8051	0.875			-72.8051	0.875		-72.5	0.0063				-82.4592	0.125		-72.5	0.0063			-73.6623	0.875		-72.5	0.0063
-80.6563	0.175		-72.8051	0.875			-72.8051	0.875		-72.5	0.0063				-82.4592	0.125		-72.5	0.0063			-73.6623	0.875		-72.5	0.0063
-80.6563	0.175		-72.5	0.8634			-72.5	0.8634		-69	0.0097				-82.455	0.15		-69	0.0097			-73.1016	0.85		-69	0.0097
-80.6561	0.025		-72.5	0.8634			-72.5	0.8634		-69	0.0097				-82.455	0.15		-69	0.0097			-73.1016	0.85		-69	0.0097
-80.6561	0.025		-72.1178	0.85			-72.1178	0.85		-65.5	0.015				-82.4476	0.175		-65.5	0.015			-72.5	0.8252		-65.5	0.015
-80.6548	0		-72.1178	0.85			-72.1178	0.85		-65.5	0.015				-82.4476	0.175		-65.5	0.015			-72.5	0.8252		-65.5	0.015
-80.6521	0.2		-71.364	0.825			-71.364	0.825		-62	0.023				-82.4362	0.2		-62	0.023			-72.4937	0.825		-62	0.023
-80.6521	0.2		-71.364	0.825			-71.364	0.825		-61.4601	0.025				-82.4362	0.2		-61.4601	0.025			-72.4937	0.825		-61.4601	0.025
-80.6457	0.225		-70.5375	0.8			-70.5375	0.8		-58.5	0.0351				-82.4196	0.225		-58.5	0.0351			-71.8401	0.8		-58.5	0.0351
-80.6457	0.225		-70.5375	0.8			-70.5375	0.8		-58.5	0.0351				-82.4196	0.225		-58.5	0.0351			-71.8401	0.8		-58.5	0.0351
-80.6364	0.25		-69.634	0.775			-69.634	0.775		-55.7028	0.05				-82.3965	0.25		-55.7028	0.05			-71.1372	0.775		-55.7028	0.05
-80.6364	0.25		-69.634	0.775			-69.634	0.775		-55.7028	0.05				-82.3965	0.25		-55.7028	0.05			-71.1372	0.775		-55.7028	0.05
-80.6239	0.275		-69	0.7584			-69	0.7584		-55	0.0534				-82.3659	0.275		-55	0.0534			-70.3852	0.75		-55	0.0534
-80.6239	0.275		-69	0.7584			-69	0.7584		-55	0.0534				-82.3659	0.275		-55	0.0534			-70.3852	0.75		-55	0.0534
-80.6079	0.3		-68.6533	0.75			-68.6533	0.75		-52.2505	0.075				-82.3268	0.3		-52.2505	0.075			-69.5854	0.725		-52.2505	0.075
-80.6079	0.3		-68.6533	0.75			-68.6533	0.75		-52.2505	0.075				-82.3268	0.3		-52.2505	0.075			-69.5854	0.725		-52.2505	0.075
-80.5883	0.325		-67.5978	0.725			-67.5978	0.725		-51.5	0.0804				-82.2783	0.325		-51.5	0.0804			-69	0.7073		-51.5	0.0804
-80.5883	0.325		-67.5978	0.725			-67.5978	0.725		-51.5	0.0804				-82.2783	0.325		-51.5	0.0804			-69	0.7073		-51.5	0.0804
-80.5652	0.35		-66.4612	0.7			-66.4612	0.7		-49.8163	0.1				-82.2199	0.35		-49.8163	0.1			-68.743	0.7		-49.8163	0.1
-80.5652	0.35		-66.4612	0.7			-66.4612	0.7		-49.8163	0.1				-82.2199	0.35		-49.8163	0.1			-68.743	0.7		-49.8163	0.1
-80.5388	0.375		-65.5	0.6799			-65.5	0.6799		-48	0.1192				-82.1515	0.375		-48	0.1192			-67.8669	0.675		-48	0.1192
-80.5388	0.375		-65.5	0.6799			-65.5	0.6799		-48	0.1192				-82.1515	0.375		-48	0.1192			-67.8669	0.675		-48	0.1192
-80.5097	0.4		-65.2497	0.675			-65.2497	0.675		-47.6574	0.125				-82.0734	0.4		-47.6574	0.125			-66.9577	0.65		-47.6574	0.125
-80.5097	0.4		-65.2497	0.675			-65.2497	0.675		-47.6574	0.125				-82.0734	0.4		-47.6574	0.125			-66.9577	0.65		-47.6574	0.125
-80.4784	0.425		-63.9819	0.65			-63.9819	0.65		-46.0943	0.15				-81.9865	0.425		-46.0943	0.15			-66.0236	0.625		-46.0943	0.15
-80.4784	0.425		-63.9819	0.65			-63.9819	0.65		-46.0943	0.15				-81.9865	0.425		-46.0943	0.15			-66.0236	0.625		-46.0943	0.15
-80.4457	0.45		-62.6506	0.625			-62.6506	0.625		-44.5	0.1733				-81.8918	0.45		-44.5	0.1733			-65.5	0.6108		-44.5	0.1733
-80.4457	0.45		-62.6506	0.625			-62.6506	0.625		-44.5	0.1733				-81.8918	0.45		-44.5	0.1733			-65.5	0.6108		-44.5	0.1733
-80.4124	0.475		-62	0.6128			-62	0.6128		-44.4246	0.175				-81.7909	0.475		-44.4246	0.175			-65.0814	0.6		-44.4246	0.175
-80.4124	0.475		-62	0.6128			-62	0.6128		-44.4246	0.175				-81.7909	0.475		-44.4246	0.175			-65.0814	0.6		-44.4246	0.175
-80.3793	0.5		-61.284	0.6			-61.284	0.6		-43.2811	0.2				-81.6857	0.5		-43.2811	0.2			-64.1448	0.575		-43.2811	0.2
-80.3793	0.5		-61.284	0.6			-61.284	0.6		-43.2811	0.2				-81.6857	0.5		-43.2811	0.2			-64.1448	0.575		-43.2811	0.2
-80.3469	0.525		-59.8971	0.575			-59.8971	0.575		-42.0536	0.225				-81.578	0.525		-42.0536	0.225			-63.2179	0.55		-42.0536	0.225
-80.3469	0.525		-59.8971	0.575			-59.8971	0.575		-42.0536	0.225				-81.578	0.525		-42.0536	0.225			-63.2179	0.55		-42.0536	0.225
-80.3158	0.55		-58.5	0.5501			-58.5	0.5501		-41	0.2451				-81.4697	0.55		-41	0.2451			-62.3133	0.525		-41	0.2451
-80.3158	0.55		-58.5	0.5501			-58.5	0.5501		-41	0.2451				-81.4697	0.55		-41	0.2451			-62.3133	0.525		-41	0.2451
-80.2865	0.575		-58.4918	0.55			-58.4918	0.55		-40.8261	0.25				-81.3625	0.575		-40.8261	0.25			-62	0.5157		-40.8261	0.25
-80.2865	0.575		-58.4918	0.55			-58.4918	0.55		-40.8261	0.25				-81.3625	0.575		-40.8261	0.25			-62	0.5157		-40.8261	0.25
-80.2591	0.6		-57.1234	0.525			-57.1234	0.525		-39.9107	0.275				-81.258	0.6		-39.9107	0.275			-61.4552	0.5		-39.9107	0.275
-80.2591	0.6		-57.1234	0.525			-57.1234	0.525		-39.9107	0.275				-81.258	0.6		-39.9107	0.275			-61.4552	0.5		-39.9107	0.275
-80.2338	0.625		-55.7745	0.5			-55.7745	0.5		-38.9409	0.3				-81.1575	0.625		-38.9409	0.3			-60.6491	0.475		-38.9409	0.3
-80.2338	0.625		-55.7745	0.5			-55.7745	0.5		-38.9409	0.3				-81.1575	0.625		-38.9409	0.3			-60.6491	0.475		-38.9409	0.3
-80.2107	0.65		-55	0.4849			-55	0.4849		-37.9117	0.325				-81.0618	0.65		-37.9117	0.325			-59.8983	0.45		-37.9117	0.325
-80.2107	0.65		-55	0.4849			-55	0.4849		-37.9117	0.325				-81.0618	0.65		-37.9117	0.325			-59.8983	0.45		-37.9117	0.325
-80.1896	0.675		-54.4736	0.475			-54.4736	0.475		-37.5	0.3346				-80.9717	0.675		-37.5	0.3346			-59.2106	0.425		-37.5	0.3346
-80.1896	0.675		-54.4736	0.475			-54.4736	0.475		-37.5	0.3346				-80.9717	0.675		-37.5	0.3346			-59.2106	0.425		-37.5	0.3346
-80.1706	0.7		-53.2378	0.45			-53.2378	0.45		-37.0233	0.35				-80.8876	0.7		-37.0233	0.35			-58.5914	0.4		-37.0233	0.35
-80.1706	0.7		-53.2378	0.45			-53.2378	0.45		-37.0233	0.35				-80.8876	0.7		-37.0233	0.35			-58.5914	0.4		-37.0233	0.35
-80.1536	0.725		-52.0684	0.425			-52.0684	0.425		-36.218	0.375				-80.8096	0.725		-36.218	0.375			-58.5	0.3957		-36.218	0.375
-80.1536	0.725		-52.0684	0.425			-52.0684	0.425		-36.218	0.375				-80.8096	0.725		-36.218	0.375			-58.5	0.3957		-36.218	0.375
-80.1383	0.75		-51.5	0.4117			-51.5	0.4117		-35.3704	0.4				-80.7377	0.75		-35.3704	0.4			-58.0506	0.375		-35.3704	0.4
-80.1383	0.75		-51.5	0.4117			-51.5	0.4117		-35.3704	0.4				-80.7377	0.75		-35.3704	0.4			-58.0506	0.375		-35.3704	0.4
-80.1246	0.775		-50.9679	0.4			-50.9679	0.4		-34.4771	0.425				-80.6718	0.775		-34.4771	0.425			-57.5806	0.35		-34.4771	0.425
-80.1246	0.775		-50.9679	0.4			-50.9679	0.4		-34.4771	0.425				-80.6718	0.775		-34.4771	0.425			-57.5806	0.35		-34.4771	0.425
-80.1123	0.8		-49.936	0.375			-49.936	0.375		-34	0.4378				-80.6117	0.8		-34	0.4378			-57.178	0.325		-34	0.4378
-80.1123	0.8		-49.936	0.375			-49.936	0.375		-34	0.4378				-80.6117	0.8		-34	0.4378			-57.178	0.325		-34	0.4378
-80.1014	0.825		-48.9883	0.35			-48.9883	0.35		-33.6448	0.45				-80.5569	0.825		-33.6448	0.45			-56.8394	0.3		-33.6448	0.45
-80.1014	0.825		-48.9883	0.35			-48.9883	0.35		-33.6448	0.45				-80.5569	0.825		-33.6448	0.45			-56.8394	0.3		-33.6448	0.45
-80.0917	0.85		-48.1286	0.325			-48.1286	0.325		-32.889	0.475				-80.5072	0.85		-32.889	0.475			-56.5596	0.275		-32.889	0.475
-80.0917	0.85		-48.1286	0.325			-48.1286	0.325		-32.889	0.475				-80.5072	0.85		-32.889	0.475			-56.5596	0.275		-32.889	0.475
-80.083	0.875		-48	0.3207			-48	0.3207		-32.0954	0.5				-80.4622	0.875		-32.0954	0.5			-56.3322	0.25		-32.0954	0.5
-80.083	0.875		-48	0.3207			-48	0.3207		-32.0954	0.5				-80.4622	0.875		-32.0954	0.5			-56.3322	0.25		-32.0954	0.5
-80.0753	0.9		-47.2666	0.3			-47.2666	0.3		-31.261	0.525				-80.4214	0.9		-31.261	0.525			-56.1505	0.225		-31.261	0.525
-80.0753	0.9		-47.2666	0.3			-47.2666	0.3		-31.261	0.525				-80.4214	0.9		-31.261	0.525			-56.1505	0.225		-31.261	0.525
-80.0684	0.925		-46.457	0.275			-46.457	0.275		-30.5	0.5467				-80.3846	0.925		-30.5	0.5467			-56.0073	0.2		-30.5	0.5467
-80.0684	0.925		-46.457	0.275			-46.457	0.275		-30.5	0.5467				-80.3846	0.925		-30.5	0.5467			-56.0073	0.2		-30.5	0.5467
-80.0622	0.95		-45.7108	0.25			-45.7108	0.25		-30.4018	0.55				-80.3513	0.95		-30.4018	0.55			-55.8953	0.175		-30.4018	0.55
-80.0622	0.95		-45.7108	0.25			-45.7108	0.25		-30.4018	0.55				-80.3513	0.95		-30.4018	0.55			-55.8953	0.175		-30.4018	0.55
-80.0566	0.975		-45.0201	0.225			-45.0201	0.225		-29.6279	0.575				-80.3212	0.975		-29.6279	0.575			-55.8079	0.15		-29.6279	0.575
-80.0566	0.975		-45.0201	0.225			-45.0201	0.225		-29.6279	0.575				-80.3212	0.975		-29.6279	0.575			-55.8079	0.15		-29.6279	0.575
-80.0517	1		-44.5	0.2047			-44.5	0.2047		-28.8136	0.6				-80.2941	1		-28.8136	0.6			-55.7388	0.125		-28.8136	0.6
-31.1635	0		-44.5	0.2047			-44.5	0.2047		-28.8136	0.6				-24.2264	0		-28.8136	0.6			-55.7388	0.125		-28.8136	0.6
-30.5868	0.025		-44.2979	0.2			-44.2979	0.2		-27.9557	0.625				-23.5	0.0246		-27.9557	0.625			-55.6825	0.1		-27.9557	0.625
-30.5868	0.025		-44.2979	0.2			-44.2979	0.2		-27.9557	0.625				-23.5	0.0246		-27.9557	0.625			-55.6825	0.1		-27.9557	0.625
-30.5	0.0286		-43.227	0.175			-43.227	0.175		-27.0505	0.65				-23.488	0.025		-27.0505	0.65			-55.6345	0.075		-27.0505	0.65
-30.5	0.0286		-43.227	0.175			-43.227	0.175		-27.0505	0.65				-23.488	0.025		-27.0505	0.65			-55.6345	0.075		-27.0505	0.65
-30.078	0.05		-42.0172	0.15			-42.0172	0.15		-27	0.6514				-22.7209	0.05		-27	0.6514			-55.591	0.05		-27	0.6514
-30.078	0.05		-42.0172	0.15			-42.0172	0.15		-27	0.6514				-22.7209	0.05		-27	0.6514			-55.591	0.05		-27	0.6514
-29.5375	0.075		-41	0.1317			-41	0.1317		-26.1702	0.675				-21.8683	0.075		-26.1702	0.675			-55.5493	0.025		-26.1702	0.675
-29.5375	0.075		-41	0.1317			-41	0.1317		-26.1702	0.675				-21.8683	0.075		-26.1702	0.675			-55.5493	0.025		-26.1702	0.675
-28.934	0.1		-37.5	0.147			-37.5	0.147		-25.2416	0.7				-20.9122	0.1		-25.2416	0.7			-55.5078	0		-25.2416	0.7
-28.934	0.1		-37.5	0.147			-37.5	0.147		-25.2416	0.7				-20.9122	0.1		-25.2416	0.7			-28.3008	0		-25.2416	0.7
-28.2519	0.125		-37.3598	0.15			-37.3598	0.15		-24.2556	0.725				-20	0.1212		-24.2556	0.725			-27.516	0.025		-24.2556	0.725
-28.2519	0.125		-37.3598	0.15			-37.3598	0.15		-24.2556	0.725				-20	0.1212		-24.2556	0.725			-27.516	0.025		-24.2556	0.725
-27.4702	0.15		-35.8933	0.175			-35.8933	0.175		-23.5	0.7432				-19.8171	0.125		-23.5	0.7432			-27	0.0399		-23.5	0.7432
-27.4702	0.15		-35.8933	0.175			-35.8933	0.175		-23.5	0.7432				-19.8171	0.125		-23.5	0.7432			-27	0.0399		-23.5	0.7432
-27	0.1633		-34	0.197			-34	0.197		-23.2094	0.75				-18.4863	0.15		-23.2094	0.75			-26.6972	0.05		-23.2094	0.75
-27	0.1633		-34	0.197			-34	0.197		-23.2094	0.75				-18.4863	0.15		-23.2094	0.75			-26.6972	0.05		-23.2094	0.75
-26.6292	0.175		-33.8619	0.2			-33.8619	0.2		-22.0962	0.775				-16.9255	0.175		-22.0962	0.775			-25.8787	0.075		-22.0962	0.775
-26.6292	0.175		-33.8619	0.2			-33.8619	0.2		-22.0962	0.775				-16.9255	0.175		-22.0962	0.775			-25.8787	0.075		-22.0962	0.775
-25.7258	0.2		-32.4328	0.225			-32.4328	0.225		-20.8983	0.8				-16.5	0.1811		-20.8983	0.8			-24.9392	0.1		-20.8983	0.8
-25.7258	0.2		-32.4328	0.225			-32.4328	0.225		-20.8983	0.8				-16.5	0.1811		-20.8983	0.8			-24.9392	0.1		-20.8983	0.8
-24.6457	0.225		-30.5	0.2491			-30.5	0.2491		-20	0.8176				-14.6389	0.2		-20	0.8176			-23.8451	0.125		-20	0.8176
-24.6457	0.225		-30.5	0.2491			-30.5	0.2491		-20	0.8176				-14.6389	0.2		-20	0.8176			-23.8451	0.125		-20	0.8176
-23.5	0.247		-30.4466	0.25			-30.4466	0.25		-19.5823	0.825				-13	0.2142		-19.5823	0.825			-23.5	0.132		-19.5823	0.825
-23.5	0.247		-30.4466	0.25			-30.4466	0.25		-19.5823	0.825				-13	0.2142		-19.5823	0.825			-23.5	0.132		-19.5823	0.825
-23.3402	0.25		-28.6771	0.275			-28.6771	0.275		-18.0864	0.85				-10.2642	0.225		-18.0864	0.85			-22.6222	0.15		-18.0864	0.85
-23.3402	0.25		-28.6771	0.275			-28.6771	0.275		-18.0864	0.85				-10.2642	0.225		-18.0864	0.85			-22.6222	0.15		-18.0864	0.85
-21.8003	0.275		-27	0.2925			-27	0.2925		-16.5	0.8741				-9.5	0.2276		-16.5	0.8741			-21.1829	0.175		-16.5	0.8741
-21.8003	0.275		-27	0.2925			-27	0.2925		-16.5	0.8741				-9.5	0.2276		-16.5	0.8741			-21.1829	0.175		-16.5	0.8741
-20	0.2982		-26.3698	0.3			-26.3698	0.3		-16.429	0.875				-6	0.225		-16.429	0.875			-20	0.1922		-16.429	0.875
-20	0.2982		-26.3698	0.3			-26.3698	0.3		-16.429	0.875				-6	0.225		-16.429	0.875			-20	0.1922		-16.429	0.875
-19.8357	0.3		-23.6401	0.325			-23.6401	0.325		-14.3679	0.9				-5.9964	0.225		-14.3679	0.9			-19.3563	0.2		-14.3679	0.9
-19.8357	0.3		-23.6401	0.325			-23.6401	0.325		-14.3679	0.9				-5.9964	0.225		-14.3679	0.9			-19.3563	0.2		-14.3679	0.9
-17.0545	0.325		-23.5	0.326			-23.5	0.326		-13	0.9149				-2.5	0.2078		-13	0.9149			-16.877	0.225		-13	0.9149
-17.0545	0.325		-23.5	0.326			-23.5	0.326		-13	0.9149				-2.5	0.2078		-13	0.9149			-16.877	0.225		-13	0.9149
-16.5	0.3291		-20	0.3495			-20	0.3495		-11.8435	0.925				-1.6343	0.2		-11.8435	0.925			-16.5	0.2282		-11.8435	0.925
-16.5	0.3291		-20	0.3495			-20	0.3495		-11.8435	0.925				-1.6343	0.2		-11.8435	0.925			-16.5	0.2282		-11.8435	0.925
-13	0.3457		-19.9074	0.35			-19.9074	0.35		-9.5	0.9433				1	0.1763		-9.5	0.9433			-13	0.2458		-9.5	0.9433
-13	0.3457		-19.9074	0.35			-19.9074	0.35		-9.5	0.9433				1	0.1763		-9.5	0.9433			-13	0.2458		-9.5	0.9433
-10.2999	0.35		-16.5	0.3636			-16.5	0.3636		-8.3792	0.95				1.096	0.175		-8.3792	0.95			-9.5	0.2483		-8.3792	0.95
-10.2999	0.35		-16.5	0.3636			-16.5	0.3636		-8.3792	0.95				1.096	0.175		-8.3792	0.95			-9.5	0.2483		-8.3792	0.95
-9.5	0.3511		-13	0.3694			-13	0.3694		-6	0.9627				2.9655	0.15		-6	0.9627			-6	0.2372		-6	0.9627
-9.5	0.3511		-13	0.3694			-13	0.3694		-6	0.9627				2.9655	0.15		-6	0.9627			-6	0.2372		-6	0.9627
-8.6749	0.35		-9.5	0.3668			-9.5	0.3668		-2.6732	0.975				4.5	0.1292		-2.6732	0.975			-4.2627	0.225		-2.6732	0.975
-8.6749	0.35		-9.5	0.3668			-9.5	0.3668		-2.6732	0.975				4.5	0.1292		-2.6732	0.975			-4.2627	0.225		-2.6732	0.975
-6	0.3465		-6	0.356			-6	0.356		-2.5	0.9756				4.7386	0.125		-2.5	0.9756			-2.5	0.2128		-2.5	0.9756
-6	0.3465		-6	0.356			-6	0.356		-2.5	0.9756				4.7386	0.125		-2.5	0.9756			-2.5	0.2128		-2.5	0.9756
-2.5	0.3324		-4.9166	0.35			-4.9166	0.35		1	0.9841				6.1231	0.1		1	0.9841			-1.3365	0.2		1	0.9841
-2.5	0.3324		-4.9166	0.35			-4.9166	0.35		1	0.9841				6.1231	0.1		1	0.9841			-1.3365	0.2		1	0.9841
-1.3773	0.325		-2.5	0.3364			-2.5	0.3364		4.5	0.9897				7.4813	0.075		4.5	0.9897			0.9308	0.175		4.5	0.9897
-1.3773	0.325		-2.5	0.3364			-2.5	0.3364		4.5	0.9897				7.4813	0.075		4.5	0.9897			0.9308	0.175		4.5	0.9897
1	0.3087		-1.1124	0.325			-1.1124	0.325		8	0.9933				8	0.0653		8	0.9933			1	0.1742		8	0.9933
1	0.3087		-1.1124	0.325			-1.1124	0.325		8	0.9933				8	0.0653		8	0.9933			1	0.1742		8	0.9933
1.9152	0.3		1	0.3071			1	0.3071		11.5	0.9957				8.6708	0.05		11.5	0.9957			2.5706	0.15		11.5	0.9957
1.9152	0.3		1	0.3071			1	0.3071		11.5	0.9957				8.6708	0.05		11.5	0.9957			2.5706	0.15		11.5	0.9957
4.4201	0.275		1.6364	0.3			1.6364	0.3		15	0.9972				9.7455	0.025		15	0.9972			4.1708	0.125		15	0.9972
4.4201	0.275		1.6364	0.3			1.6364	0.3		15	0.9972							15	0.9972			4.1708	0.125		15	0.9972
4.5	0.2742		3.7721	0.275			3.7721	0.275		18.5	0.9982							18.5	0.9982			4.5	0.1198		18.5	0.9982
4.5	0.2742		3.7721	0.275			3.7721	0.275		18.5	0.9982							18.5	0.9982			4.5	0.1198		18.5	0.9982
6.3018	0.25		4.5	0.2661			4.5	0.2661		22	0.9988							22	0.9988			5.4831	0.1		22	0.9988
6.3018	0.25		4.5	0.2661			4.5	0.2661		22	0.9988							22	0.9988			5.4831	0.1		22	0.9988
8	0.226		5.5609	0.25			5.5609	0.25		25.5	0.9992							25.5	0.9992			6.7032	0.075		25.5	0.9992
8	0.226		5.5609	0.25			5.5609	0.25		25.5	0.9992							25.5	0.9992			6.7032	0.075		25.5	0.9992
8.0607	0.225		7.127	0.225			7.127	0.225		29	0.9995							29	0.9995			7.9057	0.05		29	0.9995
8.0607	0.225		7.127	0.225			7.127	0.225		29	0.9995							29	0.9995			7.9057	0.05		29	0.9995
9.4581	0.2		8	0.2104			8	0.2104		32.5	0.9997							32.5	0.9997			8	0.048		32.5	0.9997
9.4581	0.2		8	0.2104			8	0.2104		32.5	0.9997							32.5	0.9997			8	0.048		32.5	0.9997
10.7851	0.175		8.5265	0.2			8.5265	0.2		36	0.9998							36	0.9998			8.9102	0.025		36	0.9998
10.7851	0.175		8.5265	0.2			8.5265	0.2		36	0.9998							36	0.9998						36	0.9998
11.5	0.161		9.7321	0.175			9.7321	0.175		39.5	0.9999							39.5	0.9999						39.5	0.9999
11.5	0.161		9.7321	0.175			9.7321	0.175		39.5	0.9999							39.5	0.9999						39.5	0.9999
11.9798	0.15		10.8862	0.15			10.8862	0.15		43	0.9999							43	0.9999						43	0.9999
11.9798	0.15		10.8862	0.15			10.8862	0.15		43	0.9999							43	0.9999						43	0.9999
13.0329	0.125		11.5	0.1362			11.5	0.1362		46.5	0.9999							46.5	0.9999						46.5	0.9999
13.0329	0.125		11.5	0.1362			11.5	0.1362		46.5	0.9999							46.5	0.9999						46.5	0.9999
14.0438	0.1		11.9363	0.125			11.9363	0.125		50	1							50	1						50	1
14.0438	0.1		11.9363	0.125			11.9363	0.125
15	0.0755		12.8762	0.1			12.8762	0.1
15	0.0755		12.8762	0.1			12.8762	0.1
15.0171	0.075		13.7852	0.075			13.7852	0.075
15.0171	0.075		13.7852	0.075			13.7852	0.075
15.8658	0.05		14.6679	0.05			14.6679	0.05
15.8658	0.05		14.6679	0.05			14.6679	0.05
16.688	0.025		15	0.0404			15	0.0404
			15	0.0404			15	0.0404
			15.4773	0.025			15.4773	0.025

## Sheet: Figure 7
Panel A										Panel B
ga=10			ga=20			ga=40
rE	bAv		rE	bAv		rE	bAv
0	0.72829		0	0.73622		0	0.73622
1.6	0.71921		2.6	0.71862		2.6	0.71862
4.4	0.70728		3.6	0.69825		3.6	0.69825
5.4	0.69884		3.2	0.66314		3.2	0.66314
6	0.69337		7.4	0.67313		7.4	0.67313
11.4	0.66339		8.8	0.66766		8.8	0.66766
11.2	0.66886		9	0.6561		9	0.6561
15	0.64919		15.8	0.62973		15.8	0.62973
16.2	0.64549		18.6	0.64433		18.6	0.64433
17.2	0.63865		16.4	0.618		16.4	0.618
20.6	0.62946		21.8	0.60374		21.8	0.60374
25.8	0.59546		22.8	0.59633		22.8	0.59633
24	0.60334		22.8	0.5814		22.8	0.5814
22.6	0.62351		27.6	0.55931		27.6	0.55931
28.6	0.59132		29.2	0.55301		29.2	0.55301
33.4	0.56675		34.6	0.55336		34.6	0.55336
33.4	0.55609		35	0.53983		35	0.53983
34.2	0.55631		33	0.52406		33	0.52406
37.6	0.55159		34	0.54166		34	0.54166
38.6	0.54363		34.2	0.53014		34.2	0.53014
43.2	0.52386		39.2	0.50717		39.2	0.50717
44.4	0.52098		45.2	0.49825		45.2	0.49825
42.6	0.53737		42	0.47508		42	0.47508
47.6	0.51337		48.4	0.49451		48.4	0.49451
54	0.48782		44.4	0.47015		44.4	0.47015
46	0.51332		48.6	0.49076		48.6	0.49076
52.4	0.49801		53.6	0.46963		53.6	0.46963
53.2	0.48864		46.6	0.46802		46.6	0.46802
54.4	0.49319		62.6	0.45005		62.6	0.45005
55.4	0.48445		59.2	0.4574		59.2	0.4574
57.6	0.47883		62.8	0.4328		62.8	0.4328
64.2	0.45295		60.4	0.4481		60.4	0.4481
62	0.46366		55.6	0.44118		55.6	0.44118
66.2	0.44615		63.4	0.40771		63.4	0.40771
68.8	0.44795		64.6	0.42783		64.6	0.42783
67	0.46006		71.4	0.40443		71.4	0.40443
64.8	0.45204		65.8	0.39952		65.8	0.39952
70.6	0.44435		74	0.40878		74	0.40878
77	0.41329		71.4	0.40992		71.4	0.40992
80.4	0.41122		80.4	0.3834		80.4	0.3834
74.6	0.42065		79.2	0.40247		79.2	0.40247
80.8	0.41366		81.8	0.36644		81.8	0.36644
86.8	0.3986		84	0.37836		84	0.37836
89.2	0.38465		87.6	0.36791		87.6	0.36791
82.6	0.40827		82	0.36445		82	0.36445
92.4	0.3834		93.4	0.36207		93.4	0.36207
85.2	0.40406		91.2	0.36353		91.2	0.36353
86.8	0.39392		96.4	0.36327		96.4	0.36327
95.2	0.37965		98.4	0.36078		98.4	0.36078
101.6	0.35718		94.2	0.3485		94.2	0.3485

## Sheet: Figure 8
Panel A				Panel B										Panel C
gA	Nlk			gA = 20			gA = gA0			gA =40					Crtical value	G(gA)
0	0.536481			rE	Nlk		rE	Nlk		rE	Nlk			gA	rI=30 approx	rI=30 theory		rI=40 approx	rI=40 theory		rI=50 approx	rI=50 theory		rI=60 approx	rI=60 theory		rI=70 approx	rI=70 theory
0.0182568	0.536375			50	0.441436		50	0.370439		50	0.277967			30	0	0		3.0796	0		7.812	4.7945		12.6927	9.9621		18.1499	14.5275
0.0365184	0.536269			49.9601	0.44136		49.9601	0.370279		49.96	0.277644			31	0.4906	0		5.0436	2.8797		10.4551	7.4601		15.3816	12.6131		20.8687	17.5197
0.0730397	0.536055			49.9202	0.441285		49.9201	0.370119		49.92	0.27732			32	1.7468	0.4996		6.8236	5.5846		11.7267	10.6247		18.352	15.1669		22.3012	20.5112
0.146074	0.535627			49.8404	0.441133		49.8402	0.369798		49.84	0.27667			33	3.3706	3.1815		8.9982	8.4945		13.4959	12.992		17.3461	18.6646		24.6311	23.2451
0.292111	0.534767			49.6807	0.44083		49.6805	0.369154		49.6801	0.275366			34	5.4215	5.373		11.8884	10.6775		16.1297	15.1231		23.1319	20.4762		26.1117	25.6624
0.584062	0.533029			49.3614	0.440223		49.361	0.367861		49.3602	0.272737			35	7.1841	8.069		14.1157	12.9001		20.7898	18.5266		24.1242	23.098		27.291	27.9016
1.03993	0.530264			48.8625	0.439269		48.8617	0.365824		48.8604	0.268575			36	9.8588	9.9176		15.651	15.8551		20.6726	20.4145		25.9697	25.3545		29.3277	30.6322
1.49545	0.527436			48.3636	0.43831		48.3623	0.363766		48.3606	0.264345			37	11.4089	12.5779		17.5655	17.1472		23.9211	22.5439		26.4593	27.4518		33.7069	33.2771
1.95066	0.524544			47.8646	0.437345		47.863	0.361687		47.8609	0.260044			38	13.9915	14.7329		20.303	19.2609		22.3501	24.9774		30.4505	29.3991		34.6792	34.7952
2.40562	0.521584			47.3657	0.436375		47.3636	0.359586		47.3613	0.255673			39	16.167	16.6127		23.1347	22.0477		26.5738	26.9158		32.6026	32.6659		38.8436	36.2717
2.86036	0.518555			46.8667	0.435399		46.8641	0.357463		46.8618	0.251231			40	18.3458	17.9014		24.8659	24.1022		28.6238	29.043		29.3321	32.9802		40.7594	38.6393
3.31493	0.515454			46.3678	0.434418		46.3647	0.355319		46.3624	0.246714
3.76938	0.512277			45.8688	0.433431		45.8652	0.353151		45.863	0.242124
4.22377	0.509022			45.3698	0.432438		45.3656	0.350961		45.3638	0.237458
4.67815	0.505685			44.8708	0.43144		44.866	0.348748		44.8647	0.232716
5.13259	0.502263			44.3718	0.430436		44.3664	0.346511		44.3657	0.227897
5.58714	0.498753			43.8728	0.429426		43.8668	0.34425		43.8669	0.222999
6.04187	0.49515			43.3738	0.42841		43.3671	0.341964		43.3682	0.218022
6.49684	0.491451			42.8748	0.427388		42.8674	0.339654		42.8696	0.212966
6.95214	0.48765			42.3757	0.42636		42.3677	0.337318		42.3712	0.20783
7.40783	0.483744			41.8767	0.425327		41.8679	0.334956		41.8729	0.202614
7.864	0.479727			41.3776	0.424287		41.3681	0.332569		41.3748	0.197317
8.32074	0.475593			40.8785	0.42324		40.8683	0.330155		40.8769	0.19194
8.77812	0.471337			40.3795	0.422188		40.3684	0.327714		40.3791	0.186483
9.23624	0.466953			39.8804	0.421129		39.8686	0.325245		39.8814	0.180945
9.6952	0.462434			39.3812	0.420064		39.3687	0.322749		39.3839	0.175329
10.1551	0.457773			38.8821	0.418993		38.8688	0.320224		38.8866	0.169633
10.616	0.452961			38.383	0.417915		38.3689	0.31767		38.3894	0.163861
11.0781	0.44799			37.8839	0.416831		37.8689	0.315087		37.8924	0.158012
11.5415	0.442851			37.3847	0.41574		37.369	0.312474		37.3955	0.152089
12.0063	0.437534			36.8855	0.414642		36.869	0.30983		36.8987	0.146094
12.4726	0.432028			36.3864	0.413538		36.369	0.307156		36.402	0.140027
12.9405	0.426322			35.8872	0.412427		35.8691	0.304451		35.9055	0.133893
13.4102	0.420401			35.388	0.411309		35.3691	0.301713		35.409	0.127692
13.8818	0.414253			34.8888	0.410185		34.8691	0.298943		34.9127	0.121429
14.3555	0.407861			34.3895	0.409053		34.3691	0.29614		34.4164	0.115105
14.8313	0.40121			33.8903	0.407914		33.8691	0.293304		33.9202	0.108724
15.3094	0.39428			33.3911	0.406768		33.3691	0.290433		33.4241	0.10229
15.7898	0.387053			32.8918	0.405615		32.8691	0.287528		32.9279	0.0958043
16.2727	0.379507			32.3925	0.404455		32.3692	0.284588		32.4319	0.0892717
16.7582	0.37162			31.8932	0.403288		31.8692	0.281611		31.9358	0.0826953
17.2461	0.363366			31.3939	0.402113		31.3692	0.278599		31.4397	0.0760783
17.7365	0.354719			30.8946	0.400931		30.8693	0.27555		30.9437	0.0694241
18.2293	0.345653			30.3953	0.399741		30.3694	0.272463		30.4476	0.0627361
18.7242	0.33614			29.896	0.398543		29.8695	0.269338		29.9515	0.0560171
19.2211	0.326149			29.3966	0.397338		29.3696	0.266175		29.4554	0.0492702
19.7195	0.315653			28.8973	0.396125		28.8698	0.262973		28.9592	0.0424981
20.2189	0.304623			28.3979	0.394905		28.37	0.259731		28.463	0.0357032
20.7187	0.293032			27.8985	0.393676		27.8702	0.256449		27.9667	0.0288877
21.2183	0.280858			27.3991	0.392439		27.3704	0.253126		27.4704	0.0220535
21.7169	0.268079			26.8997	0.391195		26.8707	0.249762		26.974	0.0152021
22.2137	0.254679			26.4003	0.389942		26.3711	0.246356		26.4776	0.0083346
22.7079	0.240649			25.9008	0.388681		25.8714	0.242908		25.9811	0.00145189
23.1989	0.225984			25.4014	0.387412		25.3719	0.239417
23.6862	0.210686			24.9019	0.386134		24.8723	0.235883
24.1693	0.194765			24.4024	0.384848		24.3729	0.232305
24.6484	0.178236			23.9029	0.383553		23.8734	0.228683
25.1234	0.161124			23.4034	0.382249		23.3741	0.225017
25.595	0.14346			22.9039	0.380937		22.8748	0.221306
26.0637	0.125285			22.4044	0.379616		22.3755	0.217549
26.5303	0.106646			21.9048	0.378286		21.8763	0.213748
26.9957	0.0875933			21.4053	0.376947		21.3772	0.209901
27.4608	0.0681844			20.9057	0.375598		20.8781	0.206008
27.9263	0.0484743			20.4061	0.374241		20.3791	0.202069
28.3927	0.0285134			19.9065	0.372874		19.8802	0.198084
28.8603	0.00834147			19.4069	0.371498		19.3813	0.194053
29.3294	-0.012018			18.9073	0.370112		18.8825	0.189977
				18.4077	0.368716		18.3838	0.185854
				17.908	0.367311		17.8851	0.181686
				17.4084	0.365896		17.3865	0.177472
				16.9087	0.364471		16.888	0.173213
				16.409	0.363036		16.3895	0.16891
				15.9093	0.361591		15.8911	0.164562
				15.4096	0.360135		15.3928	0.160171
				14.9099	0.358669		14.8945	0.155737
				14.4101	0.357193		14.3963	0.15126
				13.9104	0.355705		13.8981	0.146742
				13.4106	0.354207		13.4	0.142183
				12.9109	0.352699		12.9019	0.137585
				12.4111	0.351179		12.4039	0.132948
				11.9113	0.349648		11.9059	0.128274
				11.4115	0.348105		11.408	0.123563
				10.9117	0.346552		10.9101	0.118817
				10.4118	0.344986		10.4122	0.114038
				9.912	0.34341		9.91434	0.109226
				9.41215	0.341821		9.41652	0.104384
				8.9123	0.34022		8.91871	0.0995114
				8.41243	0.338608		8.42093	0.0946112
				7.91255	0.336983		7.92315	0.0896843
				7.41267	0.335345		7.42538	0.0847324
				6.91277	0.333696		6.92762	0.0797568
				6.41287	0.332033		6.42986	0.074759
				5.91296	0.330358		5.93209	0.0697405
				5.41304	0.32867		5.43432	0.0647026
				4.91311	0.326969		4.93654	0.0596468
				4.41317	0.325255		4.43875	0.0545744
				3.91323	0.323527		3.94094	0.0494865
				3.41328	0.321785		3.44312	0.0443843
				2.91333	0.32003		2.94528	0.039269
				2.41337	0.318261		2.44741	0.0341416
				1.9134	0.316478		1.94953	0.0290028
				1.41343	0.314681		1.45162	0.0238536
				0.913451	0.31287		0.95369	0.0186946
				0.413471	0.311043		0.455735	0.0135264
				-0.0865133	0.309203		-0.0422449	0.00834942

## Sheet: Figure 9
Simulation			Theory
gA	Slope		gA	Slope
1	0.95745		0.019202	0.97471
2	0.95745		0.038403	0.9746
3	0.93617		0.076804	0.97436
4	0.93617		0.1536	0.97389
5	0.93617		0.30716	0.97296
6	0.91489		0.61416	0.97106
7	0.87234		1.0935	0.96804
8	0.87234		1.5725	0.96496
9	0.87234		2.0511	0.96181
10	0.87234		2.5293	0.9586
11	0.82979		3.0071	0.95531
12	0.82979		3.4845	0.95194
13	0.82979		3.9615	0.9485
14	0.78723		4.4381	0.94498
15	0.74468		4.9143	0.94137
16	0.70213		5.39	0.93768
17	0.65957		5.8653	0.93389
18	0.6383		6.3402	0.93002
19	0.61702		6.8147	0.92604
20	0.61702		7.2887	0.92196
21	0.61702		7.7622	0.91777
22	0.51064		8.2354	0.91347
23	0.48936		8.708	0.90906
24	0.42553		9.1803	0.90452
25	0.34043		9.652	0.89986
26	0.34043		10.123	0.89506
27	0.042553		10.594	0.89011
28	0.021277		11.065	0.88502
29	0		11.534	0.87978
30	0		12.004	0.87437
			12.473	0.86879
			12.941	0.86302
			13.409	0.85707
			13.877	0.85091
			14.344	0.84453
			14.81	0.83792
			15.276	0.83107
			15.742	0.82395
			16.207	0.81656
			16.671	0.80887
			17.135	0.80087
			17.598	0.79251
			18.061	0.78379
			18.523	0.77467
			18.985	0.76511
			19.446	0.75508
			19.906	0.74453
			20.366	0.73342
			20.825	0.72168
			21.284	0.70926
			21.741	0.69606
			22.199	0.68201
			22.655	0.66698
			23.111	0.65086
			23.566	0.63348
			24.02	0.61464
			24.473	0.5941
			24.926	0.57153
			25.377	0.54654
			25.828	0.51855
			26.278	0.4868
			26.727	0.45018
			27.174	0.407
			27.621	0.35447
			28.066	0.2876
			28.51	0.19582
			28.953	0.049517
			29.395	-0.3366

## Sheet: Figure 10
Panel A1 (ga=15)										Panel B1 (ga=25)										Panel C1 (ga=35)
No Inhibition					With Inhibition					No Inhibition					With Inhibition					No Inhibition					With Inhibition
Input rate (simulation)	Output rate (simulation)	Input rate (Theory)	Output rate (Theory)		Input rate (simulation)	Output rate (simulation)	Input rate (Theory)	Output rate (Theory)		Input rate (simulation)	Output rate (simulation)	Input rate (Theory)	Output rate (Theory)		Input rate (simulation)	Output rate (simulation)	Input rate (Theory)	Output rate (Theory)		Input rate (simulation)	Output rate (simulation)	Input rate (Theory)	Output rate (Theory)		Input rate (simulation)	Output rate (simulation)	Input rate (Theory)	Output rate (Theory)
1.10345	1.03448	1	0.990344		1.10345	0.758621	1	0.824103		1.10345	1.10345	1	0.990666		1.24138	0.482759	1	0.574661		1.17241	1.03448	1	0.989253		0.827586	0	1	0
1.72414	1.72414	2	1.96174		1.72414	2	2	1.63325		1.51724	1.51724	2	1.96301		2.06897	0.482759	2	1.15187		1.65517	1.51724	2	1.95747		2.48276	0	2	0
2.89655	2.82759	3	2.91474		2.89655	2.27586	3	2.42782		3.31034	3.17241	3	2.91753		2.55172	0.758621	3	1.73072		2.41379	2.13793	3	2.90531		3.31034	0	3	0
4.41379	4.27586	4	3.84985		4.41379	3.44828	4	3.20817		3.58621	3.44828	4	3.85472		3.51724	1.17241	4	2.31038		3.37931	3.17241	4	3.83341		3.58621	0	4	0
4.41379	3.93103	5	4.76757		4.41379	3.93103	5	3.97465		5.24138	4.96552	5	4.77504		5.72414	2.13793	5	2.89013		3.86207	3.7931	5	4.74239		5.17241	0	5	0
4.62069	4.41379	6	5.66839		4.62069	3.86207	6	4.72761		4.68966	4.48276	6	5.67895		5.58621	1.65517	6	3.46929		6.2069	5.44828	6	5.63282		5.44828	0	6	0
6.62069	6.06897	7	6.55276		6.62069	4.96552	7	5.46736		6.89655	6.41379	7	6.56687		7.10345	2.55172	7	4.04728		5.65517	5.03448	7	6.50528		5.65517	0	7	0
7.93103	7.37931	8	7.42113		7.93103	5.10345	8	6.19423		7.93103	7.31034	8	7.43924		7.44828	2.68966	8	4.62357		6.89655	5.7931	8	7.36029		8.68966	0.0689655	8	0
9.03448	8.41379	9	8.27393		9.03448	6.68966	9	6.90851		8.62069	7.44828	9	8.29645		8.27586	3.44828	9	5.19765		8.41379	6.96552	9	8.19838		9.24138	0	9	0
9.10345	8.13793	10	9.11159		9.10345	6.68966	10	7.61049		10	9.31034	10	9.1389		8.75862	2.96552	10	5.76911		11.2414	9.37931	10	9.02004		10.1379	0	10	0
10.3448	9.44828	11	9.93449		10.3448	7.31034	11	8.30046		10.6207	9.31034	11	9.96697		12.4828	4.75862	11	6.33754		10.069	8.48276	11	9.82576		12	0	11	0
12.6897	11.1034	12	10.743		12.6897	8.48276	12	8.97869		13.0345	11.1724	12	10.781		12.8276	4.48276	12	6.90259		9.03448	7.7931	12	10.616		11.2414	0	12	0
11.6552	10.4138	13	11.5376		11.6552	7.7931	13	9.64545		11.1034	9.7931	13	11.5814		12.4828	4.62069	13	7.46394		12.8966	10.6897	13	11.3912		13.1724	0.0689655	13	0
12.4138	10.9655	14	12.3185		12.4138	8.27586	14	10.301		14.069	11.5862	14	12.3685		13.5862	5.44828	14	8.0213		12.3448	10.2759	14	12.1517		13.7241	0	14	0
15.1034	12.9655	15	13.0861		15.1034	9.72414	15	10.9455		16.1379	13.4483	15	13.1425		16.4828	7.17241	15	8.57439		13.931	11.2414	15	12.8981		16.8276	0.137931	15	0
15.931	13.7931	16	13.8408		15.931	10	16	11.5793		14.4828	12.6207	16	13.9039		14.8966	5.7931	16	9.12299		15.5172	12.4828	16	13.6306		14	0.275862	16	0
16.5517	13.8621	17	14.5828		16.5517	9.10345	17	12.2026		18.6207	16.069	17	14.6529		16.4828	6.41379	17	9.66687		16.7586	13.1034	17	14.3497		15.3103	0.0689655	17	0
18.6207	15.5862	18	15.3125		18.6207	11.0345	18	12.8157		17.6552	15.1724	18	15.3899		18.2759	7.7931	18	10.2058		17.0345	14.069	18	15.0557		17.7241	0.206897	18	2.93151
18.7586	15.1724	19	16.0303		18.7586	12.1379	19	13.4186		19.7241	16.7586	19	16.115		19.1724	8	19	10.7397		19.5862	15.5862	19	15.7491		18.7586	0.0689655	19	3.48692
19.4483	16.2069	20	16.7363		19.4483	12.4138	20	14.0117		19.5862	16.6207	20	16.8287		18.4138	7.10345	20	11.2683		18.5517	15.1034	20	16.43		19.3793	0.482759	20	4.02945
20.6207	16.8276	21	17.4309		20.6207	12.8966	21	14.5951		19.4483	16.5517	21	17.5311		20.8966	8.2069	21	11.7915		18.7586	14.8276	21	17.0989		22.6897	0.551724	21	4.56093
22.8276	18.069	22	18.1143		22.8276	12.8966	22	15.169		23.4483	18.4138	22	18.2226		22	9.58621	22	12.3092		21.3793	17.1034	22	17.7561		21.7241	0.551724	22	5.08259
23.7241	19.3793	23	18.7869		23.7241	12.8276	23	15.7337		21.7931	18.2759	23	18.9034		24.9655	10.2069	23	12.8212		22.2759	17.4483	23	18.4018		24.8276	1.17241	23	5.59526
24.4138	19.8621	24	19.4488		24.4138	14	24	16.2892		23.7931	19.0345	24	19.5737		22	8.48276	24	13.3275		24.6897	19.0345	24	19.0364		26.8276	1.72414	24	6.09954
25.3793	20.3448	25	20.1004		25.3793	15.8621	25	16.8358		25.1724	20.3448	25	20.2338		27.7241	12.4828	25	13.8278		25.1724	19.2414	25	19.6602		24.6207	0.965517	25	6.59583
24.1379	20.069	26	20.7418		24.1379	14.9655	26	17.3737		24.4138	19.8621	26	20.8839		28.3448	12.1379	26	14.3222		25.1034	19.4483	26	20.2734		28.6897	1.93103	26	7.08441
25.3793	19.8621	27	21.3733		25.3793	15.0345	27	17.903		25.7931	20.5517	27	21.5242		25.7241	11.4483	27	14.8106		28.1379	20.5517	27	20.8763		25.5862	1.37931	27	7.56546
28.2759	23.3793	28	21.9951		28.2759	15.931	28	18.4239		29.7241	22.6897	28	22.155		27.5862	11.6552	28	15.2928		28.1379	21.8621	28	21.4691		29.4483	2.55172	28	8.03913
29.0345	22.5517	29	22.6075		29.0345	17.2414	29	18.9364		28.2069	21.7241	29	22.7764		29.0345	11.7241	29	15.7689		31.1034	22.2759	29	22.0522		27.7931	1.65517	29	8.50548
30.6207	23.3103	30	23.2106		30.6207	16.6207	30	19.4409		28.6897	22.4828	30	23.3887		31.3793	13.3793	30	16.2387		32.3448	23.8621	30	22.6257		30.7586	2.82759	30	8.96458
29.1034	22.5517	31	23.8047		29.1034	17.1724	31	19.9374		30.4138	23.7241	31	23.9921		29.7931	12.6897	31	16.7021		29.7931	22	31	23.1898		31.6552	3.10345	31	9.41646
29.931	22.8966	32	24.39		29.931	16.4828	32	20.4261		30.6897	23.2414	32	24.5868		32.069	13.1034	32	17.1592		32.7586	23.3103	32	23.7449		30.9655	2.68966	32	9.86111
33.5862	26	33	24.9667		33.5862	18.8276	33	20.9071		36.069	26.6207	33	25.1729		33.7931	15.3103	33	17.6099		33.3103	23.8621	33	24.2911		30.2069	2.41379	33	10.2985
34.6897	25.5172	34	25.5349		34.6897	17.8621	34	21.3805		35.3793	27.3103	34	25.7506		32.3448	14.2069	34	18.0541		33.8621	24.4138	34	24.8287		36.6897	6.2069	34	10.7288
32.8966	24.2759	35	26.0948		32.8966	16.5517	35	21.8465		30.9655	24.2759	35	26.3201		31.8621	13.6552	35	18.4918		36.7586	26.3448	35	25.3577		36.1379	4.96552	35	11.1517
36	26.7586	36	26.6467		36	18.8966	36	22.3052		37.1724	27.7241	36	26.8817		34.5517	14.8276	36	18.9229		36.2759	26.1379	36	25.8786		36.4828	4.68966	36	11.5674
37.931	27.8621	37	27.1906		37.931	20.2069	37	22.7567		38.069	28.5517	37	27.4353		35.3103	15.2414	37	19.3475		35.8621	25.2414	37	26.3913		36.7586	5.44828	37	11.9758
37.4483	27.7241	38	27.7268		37.4483	18.8276	38	23.2011		36.9655	27.1034	38	27.9813		40.8966	17.4483	38	19.7654		34.6897	25.2414	38	26.8961		39.7241	7.31034	38	12.3768
38.9655	28.5517	39	28.2555		38.9655	21.6552	39	23.6386		42	30.9655	39	28.5198		38.6207	15.8621	39	20.1767		39.1724	27.7241	39	27.3933		38.8276	6.2069	39	12.7705
43.3793	31.0345	40	28.7767		43.3793	20.8966	40	24.0693		39.1724	28.3448	40	29.0509		37.0345	16.3448	40	20.5813		42.3448	29.7241	40	27.8829		41.1034	7.17241	40	13.1568
42.9655	29.4483	41	29.2906		42.9655	19.3103	41	24.4932		39.8621	28.9655	41	29.5748		42.1379	18.8276	41	20.9791		39.5862	28	41	28.3652		41.3793	8.27586	41	13.5357
39.1724	28.6207	42	29.7975		39.1724	21.3793	42	24.9105		42.4138	29.4483	42	30.0916		42.8276	17.8621	42	21.3702		43.0345	28.6897	42	28.8402		41.4483	7.44828	42	13.9071
43.4483	31.6552	43	30.2974		43.4483	22.2759	43	25.3213		42.6897	30.2069	43	30.6015		40.2759	17.1034	43	21.7545		42.2069	29.1724	43	29.3083		42.5517	8.13793	43	14.271
43.0345	29.7931	44	30.7904		43.0345	22.2069	44	25.7256		41.4483	29.7931	44	31.1046		44.4828	18.7586	44	22.132		44.5517	30.8276	44	29.7694		45.4483	10.6207	44	14.6273
43.2414	30.9655	45	31.2768		43.2414	21.931	45	26.1237		46.4138	30.5517	45	31.601		43.5862	17.5172	45	22.5027		48	31.6552	45	30.2238		44.7586	9.58621	45	14.9761
45.1724	30.8276	46	31.7566		45.1724	25.7931	46	26.5155		46.1379	33.1724	46	32.091		44	18.2069	46	22.8665		45.2414	30.7586	46	30.6717		45.7931	10	46	15.3172
47.7241	31.6552	47	32.23		47.7241	23.8621	47	26.9011		48.9655	33.6552	47	32.5745		47.6552	19.931	47	23.2233		46.7586	30.7586	47	31.1131		47.1034	10.069	47	15.6506
46.6207	32	48	32.6972		46.6207	24.6897	48	27.2807		50.3448	34	48	33.0517		46.8276	18.3448	48	23.5733		49.6552	33.931	48	31.5481		47.3793	10.2069	48	15.9763
49.0345	33.3793	49	33.1581		49.0345	23.2414	49	27.6543		50.2759	34.8966	49	33.5228		52.2759	21.0345	49	23.9162		48.2759	32	49	31.9771		50.6897	11.5172	49	16.2943
49.1034	33.3793	50	33.613		49.1034	25.2414	50	28.0221		49.7241	34.7586	50	33.9878		48.3448	19.2414	50	24.2522		50.2759	33.1034	50	32.3999		49.7931	12.069	50	16.6044
Panel A2					Panel B2					Panel C2
ga = 15					ga = 25					ga =35
Input rate	Firing threshold (simulation)	Firing threshold (theory)			Input rate	Firing threshold (simulation)	Firing threshold (theory)			Input rate	Firing threshold (simulation)	Firing threshold (theory)
1	0.46498	0.546455			1	0.08287	0.220528			1	NaN	NaN
2	0.42254	0.547265			2	0.06914	0.225924			2	NaN	NaN
3	0.4233	0.548043			3	0.16996	0.23121			3	NaN	NaN
4	0.46637	0.548791			4	0.09984	0.236387			4	NaN	NaN
5	0.46851	0.549507			5	0.19486	0.241455			5	NaN	NaN
6	0.45965	0.550192			6	0.13134	0.246414			6	NaN	NaN
7	0.48783	0.550845			7	0.1581	0.251263			7	NaN	NaN
8	0.50521	0.551468			8	0.17355	0.256004			8	0.07527	NaN
9	0.49474	0.55206			9	0.18186	0.260635			9	NaN	NaN
10	0.47483	0.55262			10	0.13097	0.265158			10	NaN	NaN
11	0.47413	0.553149			11	0.2936	0.269571			11	NaN	NaN
12	0.46874	0.553647			12	0.20955	0.273875			12	NaN	NaN
13	0.51096	0.554114			13	0.21461	0.27807			13	0.03375	NaN
14	0.47626	0.554549			14	0.3338	0.282156			14	NaN	NaN
15	0.47519	0.554954			15	0.24541	0.286133			15	0.07075	NaN
16	0.53764	0.555327			16	0.19648	0.29			16	0.05384	NaN
17	0.46677	0.555669			17	0.25303	0.293759			17	0.03185	NaN
18	0.49266	0.55598			18	0.32498	0.297408			18	0.05683	0.055076
19	0.47967	0.55626			19	0.23593	0.300949			19	0.03499	0.0606314
20	0.52853	0.556508			20	0.23059	0.30438			20	0.14165	0.066066
21	0.5018	0.556726			21	0.30092	0.307702			21	0.13058	0.0713797
22	0.46517	0.556912			22	0.26582	0.310915			22	0.10187	0.0765725
23	0.52444	0.557067			23	0.29245	0.314019			23	0.18093	0.0816445
24	0.481	0.557191			24	0.31982	0.317014			24	0.11623	0.0865955
25	0.4813	0.557284			25	0.30574	0.319899			25	0.09422	0.0914257
26	0.56615	0.557345			26	0.33439	0.322676			26	0.15036	0.096135
27	0.53113	0.557376			27	0.34594	0.325343			27	0.14646	0.100723
28	0.46412	0.557375			28	0.30337	0.327902			28	0.13637	0.105191
29	0.53259	0.557343			29	0.39856	0.330351			29	0.11159	0.109538
30	0.51033	0.55728			30	0.30778	0.332691			30	0.15555	0.113764
31	0.51449	0.557186			31	0.30728	0.334922			31	0.12295	0.117868
32	0.54112	0.55706			32	0.31405	0.337044			32	0.1466	0.121853
33	0.57861	0.556904			33	0.31703	0.339057			33	0.15397	0.125716
34	0.52006	0.556716			34	0.3607	0.34096			34	0.17673	0.129458
35	0.54327	0.556497			35	0.30889	0.342755			35	0.18971	0.133079
36	0.59671	0.556247			36	0.33409	0.34444			36	0.17815	0.13658
37	0.58413	0.555966			37	0.38054	0.346016			37	0.17863	0.13996
38	0.54309	0.555653			38	0.38799	0.347484			38	0.27078	0.143219
39	0.55322	0.55531			39	0.37328	0.348842			39	0.21405	0.146356
40	0.56497	0.554935			40	0.41179	0.350091			40	0.20109	0.149374
41	0.55153	0.554529			41	0.38636	0.351231			41	0.24737	0.15227
42	0.58567	0.554092			42	0.3895	0.352261			42	0.18333	0.155045
43	0.53152	0.553623			43	0.3393	0.353183			43	0.21257	0.157699
44	0.56132	0.553124			44	0.35466	0.353995			44	0.29673	0.160233
45	0.48921	0.552593			45	0.36391	0.354699			45	0.19269	0.162646
46	0.552	0.552032			46	0.34077	0.355293			46	0.20482	0.164938
47	0.6001	0.551439			47	0.37481	0.355778			47	0.24955	0.167108
48	0.56353	0.550814			48	0.42832	0.356154			48	0.27451	0.169158
49	0.53919	0.550159			49	0.4089	0.356421			49	0.20217	0.171088
50	0.52641	0.549473			50	0.37168	0.356579			50	0.24598	0.172896

[truncated: 2 more sheets: Figure 11, Figure 12]
